# Supplementary material for: Construction of LncRNA-Related ceRNA Networks in Longissimus Dorsi Muscle of Jinfen White Pigs at Different Developmental Stages
Source: Curr Issues Mol Biol. 2024 Jan 2;46(1):340–54. doi: 10.3390/cimb46010022 (PMC10814722; doi:10.3390/cimb46010022)
Supplement: Supplementary file 1 [file cimb-46-00022-s001.zip › Supplementary file Table S2.xlsx]

## Sheet: Additional file Table S2
Table S2 The functional enrichment results of DE mRNAs
KEGG_A_class	KEGG_B_class	Pathway	out (1137)	All (8756)	Pvalue	Qvalue	Pathway ID	Genes	K_IDs
Metabolism	Global and overview maps	Metabolic pathways	264	1466	9.59361e-10	3.25223e-07	ko01100	ENSSSCG00000000064;ENSSSCG00000000175;ENSSSCG00000000405;ENSSSCG00000000406;ENSSSCG00000000419;ENSSSCG00000000436;ENSSSCG00000000577;ENSSSCG00000000591;ENSSSCG00000000685;ENSSSCG00000000694;ENSSSCG00000000864;ENSSSCG00000000905;ENSSSCG00000001064;ENSSSCG00000001596;ENSSSCG00000001723;ENSSSCG00000001819;ENSSSCG00000001823;ENSSSCG00000002009;ENSSSCG00000002306;ENSSSCG00000002349;ENSSSCG00000002357;…	K01681+K08046+K02133+K15730+K11154+K00920+K00693+K00923+K01803+K00134+K00994+K11352+K00364+K20967+K01062+K01231+K01712+K01596+K00710+K01068+K00140+K00102+K00254+K00355+K01810+K02267+K06210+K01583+K09673+K00249+K01835+K07418+K13800+K01937+K00626+K13402+K18436+K01476+K01611+K00272+K00029+K00167+K02270+K02132+K22284+K07508+K09662+K00831+K05304+K03952+K03376+K00939+K01940+K00814+K01469+K00780+K00511+…
Metabolism	Global and overview maps	Biosynthesis of amino acids	29	72	5.91103e-09	1.00192e-06	ko01230	ENSSSCG00000000064;ENSSSCG00000000685;ENSSSCG00000000694;ENSSSCG00000004195;ENSSSCG00000005287;ENSSSCG00000005701;ENSSSCG00000005901;ENSSSCG00000006717;ENSSSCG00000007738;ENSSSCG00000007748;ENSSSCG00000010495;ENSSSCG00000010517;ENSSSCG00000010537;ENSSSCG00000012440;ENSSSCG00000012926;ENSSSCG00000015340;ENSSSCG00000015545;ENSSSCG00000016159;ENSSSCG00000016720;ENSSSCG00000017904;ENSSSCG00000021129;…	K01681+K01803+K00134+K01476+K00831+K01940+K00814+K00058+K01755+K01079+K12657+K01834+K14454+K00927+K01958+K01953+K01915+K01948+K01834+K01689+K00850+K01689+K00031+K14677+K00850+K00826+K01623+K00286+K01623
Cellular Processes	Cellular community - eukaryotes	Focal adhesion	50	192	6.58777e-07	7.44418e-05	ko04510	ENSSSCG00000001695;ENSSSCG00000003709;ENSSSCG00000004274;ENSSSCG00000004789;ENSSSCG00000005494;ENSSSCG00000005710;ENSSSCG00000006524;ENSSSCG00000006785;ENSSSCG00000007231;ENSSSCG00000008629;ENSSSCG00000008844;ENSSSCG00000009134;ENSSSCG00000009228;ENSSSCG00000009320;ENSSSCG00000011046;ENSSSCG00000011377;ENSSSCG00000011471;ENSSSCG00000012135;ENSSSCG00000012572;ENSSSCG00000012913;ENSSSCG00000013900;…	K05448+K06240+K08131+K16857+K06252+K06247+K04659+K04353+K00907+K17388+K05098+K04357+K04440+K05096+K06584+K06243+K04437+K05449+K06237+K06269+K02649+K04659+K05097+K05450+K06236+K06249+K06252+K06244+K06237+K06237+K04437+K06481+K02677+K06493+K05730+K05099+K19719+K05692+K00907+K06236+K06583+K12755+K05699+K00907+K06238+K04503+K06238+K10151+K17448+K12959
Environmental Information Processing	Signaling molecules and interaction	ECM-receptor interaction	30	93	1.05692e-06	8.95737e-05	ko04512	ENSSSCG00000003709;ENSSSCG00000004274;ENSSSCG00000004789;ENSSSCG00000005494;ENSSSCG00000005710;ENSSSCG00000006524;ENSSSCG00000008991;ENSSSCG00000009221;ENSSSCG00000009364;ENSSSCG00000011046;ENSSSCG00000011377;ENSSSCG00000012572;ENSSSCG00000013916;ENSSSCG00000015326;ENSSSCG00000015405;ENSSSCG00000015426;ENSSSCG00000015507;ENSSSCG00000015618;ENSSSCG00000016244;ENSSSCG00000016245;ENSSSCG00000016887;…	K06240+K08131+K16857+K06252+K06247+K04659+K23379+K23573+K23380+K06584+K06243+K06237+K04659+K06236+K06259+K06249+K06252+K06244+K06237+K06237+K06481+K06493+K06254+K19719+K06236+K06583+K06238+K06238+K16338+K06824
Organismal Systems	Endocrine system	PPAR signaling pathway	26	82	7.805e-06	0.000513511	ko03320	ENSSSCG00000002009;ENSSSCG00000003776;ENSSSCG00000003851;ENSSSCG00000004454;ENSSSCG00000006153;ENSSSCG00000006328;ENSSSCG00000010494;ENSSSCG00000012202;ENSSSCG00000012880;ENSSSCG00000013513;ENSSSCG00000013599;ENSSSCG00000013879;ENSSSCG00000015069;ENSSSCG00000015405;ENSSSCG00000015784;ENSSSCG00000016156;ENSSSCG00000016223;ENSSSCG00000016872;ENSSSCG00000022364;ENSSSCG00000029226;ENSSSCG00000030921;…	K01596+K00249+K08766+K00029+K08754+K08526+K06086+K00864+K08765+K20255+K08767+K08745+K08759+K06259+K01897+K00255+K01897+K01641+K19523+K08770+K08757+K17284+K01641+K08752+K07514+K01059
Metabolism	Carbohydrate metabolism	Glycolysis / Gluconeogenesis	22	64	9.0887e-06	0.000513511	ko00010	ENSSSCG00000000685;ENSSSCG00000000694;ENSSSCG00000002009;ENSSSCG00000002873;ENSSSCG00000003812;ENSSSCG00000009182;ENSSSCG00000009889;ENSSSCG00000010253;ENSSSCG00000010517;ENSSSCG00000010947;ENSSSCG00000012440;ENSSSCG00000013366;ENSSSCG00000016720;ENSSSCG00000016751;ENSSSCG00000017904;ENSSSCG00000021129;ENSSSCG00000022343;ENSSSCG00000023643;ENSSSCG00000028197;ENSSSCG00000032556;ENSSSCG00000038300;…	K01803+K00134+K01596+K01810+K01835+K13951+K00128+K00844+K01834+K03841+K00927+K00016+K01834+K12407+K01689+K00850+K01689+K00161+K00850+K01623+K01623+K01837
Metabolism	Lipid metabolism	Fatty acid degradation	17	43	1.14315e-05	0.000553613	ko00071	ENSSSCG00000001000;ENSSSCG00000003776;ENSSSCG00000003851;ENSSSCG00000004049;ENSSSCG00000004510;ENSSSCG00000008569;ENSSSCG00000008571;ENSSSCG00000009182;ENSSSCG00000009889;ENSSSCG00000010723;ENSSSCG00000012880;ENSSSCG00000015784;ENSSSCG00000016156;ENSSSCG00000016223;ENSSSCG00000017947;ENSSSCG00000022364;ENSSSCG00000040296	K13239+K00249+K08766+K00626+K07508+K07509+K07515+K13951+K00128+K09478+K08765+K01897+K00255+K01897+K09479+K19523+K07514
Organismal Systems	Endocrine system	Glucagon signaling pathway	30	104	1.34812e-05	0.000571265	ko04922	ENSSSCG00000000084;ENSSSCG00000000555;ENSSSCG00000000577;ENSSSCG00000002009;ENSSSCG00000002844;ENSSSCG00000007520;ENSSSCG00000010301;ENSSSCG00000010311;ENSSSCG00000010517;ENSSSCG00000010947;ENSSSCG00000012157;ENSSSCG00000012411;ENSSSCG00000012880;ENSSSCG00000013022;ENSSSCG00000013263;ENSSSCG00000013366;ENSSSCG00000016200;ENSSSCG00000016690;ENSSSCG00000016720;ENSSSCG00000016751;ENSSSCG00000021129;…	K04374+K04959+K00693+K01596+K07190+K04632+K04348+K04515+K01834+K03841+K07190+K07190+K08765+K00688+K09048+K00016+K07200+K09047+K01834+K12407+K00850+K19523+K02183+K00161+K19028+K00850+K07202+K04632+K06268+K07198
Metabolism	Metabolism of terpenoids and polyketides	Terpenoid backbone biosynthesis	11	21	1.71364e-05	0.00064547	ko00900	ENSSSCG00000002281;ENSSSCG00000003369;ENSSSCG00000004049;ENSSSCG00000006512;ENSSSCG00000011061;ENSSSCG00000014080;ENSSSCG00000016872;ENSSSCG00000029066;ENSSSCG00000029790;ENSSSCG00000031510;ENSSSCG00000036808	K05954+K00587+K00626+K00787+K12504+K00021+K01641+K01823+K05906+K05955+K01641
Organismal Systems	Digestive system	Protein digestion and absorption	29	101	2.05938e-05	0.000698129	ko04974	ENSSSCG00000001473;ENSSSCG00000001500;ENSSSCG00000002032;ENSSSCG00000002315;ENSSSCG00000004274;ENSSSCG00000004484;ENSSSCG00000005487;ENSSSCG00000005751;ENSSSCG00000005938;ENSSSCG00000006296;ENSSSCG00000006857;ENSSSCG00000008449;ENSSSCG00000010256;ENSSSCG00000011694;ENSSSCG00000012572;ENSSSCG00000014899;ENSSSCG00000015326;ENSSSCG00000015342;ENSSSCG00000016034;ENSSSCG00000016035;ENSSSCG00000016244;…	K19721+K16629+K13781+K05849+K08131+K08132+K19721+K19721+K16630+K01540+K19721+K14210+K16617+K01291+K06237+K01285+K06236+K23619+K19720+K19721+K06237+K06237+K06519+K19719+K14211+K06236+K06238+K06823+K06238
Metabolism	Global and overview maps	Carbon metabolism	31	115	4.22911e-05	0.00130334	ko01200	ENSSSCG00000000064;ENSSSCG00000000685;ENSSSCG00000000694;ENSSSCG00000002357;ENSSSCG00000002873;ENSSSCG00000004049;ENSSSCG00000004454;ENSSSCG00000005287;ENSSSCG00000005901;ENSSSCG00000006717;ENSSSCG00000007748;ENSSSCG00000008571;ENSSSCG00000010253;ENSSSCG00000010517;ENSSSCG00000010537;ENSSSCG00000010947;ENSSSCG00000012440;ENSSSCG00000012926;ENSSSCG00000016159;ENSSSCG00000016720;ENSSSCG00000016751;…	K01681+K01803+K00134+K00140+K01810+K00626+K00029+K00831+K00814+K00058+K01079+K07515+K00844+K01834+K14454+K03841+K00927+K01958+K01948+K01834+K12407+K01689+K00850+K01689+K00031+K00161+K00025+K00850+K01623+K01623+K07514
Metabolism	Amino acid metabolism	Arginine and proline metabolism	18	53	7.03897e-05	0.00198851	ko00330	ENSSSCG00000003619;ENSSSCG00000004195;ENSSSCG00000004392;ENSSSCG00000007140;ENSSSCG00000009856;ENSSSCG00000009889;ENSSSCG00000010292;ENSSSCG00000010495;ENSSSCG00000010537;ENSSSCG00000012166;ENSSSCG00000012257;ENSSSCG00000012911;ENSSSCG00000023142;ENSSSCG00000023215;ENSSSCG00000024752;ENSSSCG00000027121;ENSSSCG00000034723;ENSSSCG00000036132	K01583+K01476+K01611+K12259+K13240+K00128+K00472+K12657+K14454+K00802+K00274+K14755+K00542+K00274+K00294+K01581+K00286+K00933
Human Diseases	Cancer: overview	MicroRNAs in cancer	37	160	0.000272111	0.00709583	ko05206	ENSSSCG00000001695;ENSSSCG00000004570;ENSSSCG00000004789;ENSSSCG00000004894;ENSSSCG00000004969;ENSSSCG00000005494;ENSSSCG00000006132;ENSSSCG00000007268;ENSSSCG00000007586;ENSSSCG00000010627;ENSSSCG00000010816;ENSSSCG00000011025;ENSSSCG00000011081;ENSSSCG00000013008;ENSSSCG00000013659;ENSSSCG00000013900;ENSSSCG00000015390;ENSSSCG00000015507;ENSSSCG00000017024;ENSSSCG00000017268;ENSSSCG00000017306;…	K05448+K10373+K16857+K10139+K17387+K06252+K07996+K17454+K23551+K16865+K13376+K09299+K11459+K17390+K00558+K02649+K05658+K06252+K10145+K02677+K06493+K06645+K17391+K05099+K20995+K10149+K16172+K23582+K17398+K13863+K00312+K08270+K09389+K04503+K02599+K10151+K02539
Cellular Processes	Cell growth and death	Cell cycle	31	127	0.00030686	0.00743039	ko04110	ENSSSCG00000002385;ENSSSCG00000003861;ENSSSCG00000003949;ENSSSCG00000004524;ENSSSCG00000004588;ENSSSCG00000004782;ENSSSCG00000006273;ENSSSCG00000006864;ENSSSCG00000007268;ENSSSCG00000007692;ENSSSCG00000008638;ENSSSCG00000009814;ENSSSCG00000010035;ENSSSCG00000010816;ENSSSCG00000011624;ENSSSCG00000012307;ENSSSCG00000017032;ENSSSCG00000021494;ENSSSCG00000022823;ENSSSCG00000025488;ENSSSCG00000027251;…	K13377+K02603+K03363+K04501+K21770+K06637+K02212+K06639+K17454+K16198+K16197+K03352+K16198+K13376+K02540+K21771+K06635+K06645+K02209+K02541+K02214+K06633+K02178+K09389+K03349+K04685+K04402+K04402+K04503+K10151+K09993
Metabolism	Lipid metabolism	Steroid biosynthesis	9	20	0.000445685	0.0100725	ko00100	ENSSSCG00000005970;ENSSSCG00000008857;ENSSSCG00000012758;ENSSSCG00000015311;ENSSSCG00000021418;ENSSSCG00000021464;ENSSSCG00000026044;ENSSSCG00000028517;ENSSSCG00000032768	K00511+K07750+K07748+K05917+K01852+K00637+K00801+K00227+K01824
Environmental Information Processing	Signal transduction	PI3K-Akt signaling pathway	67	350	0.000569493	0.0120661	ko04151	ENSSSCG00000000084;ENSSSCG00000000577;ENSSSCG00000000849;ENSSSCG00000001695;ENSSSCG00000001701;ENSSSCG00000002009;ENSSSCG00000002535;ENSSSCG00000003709;ENSSSCG00000004274;ENSSSCG00000004789;ENSSSCG00000004896;ENSSSCG00000005122;ENSSSCG00000005169;ENSSSCG00000005494;ENSSSCG00000005710;ENSSSCG00000006524;ENSSSCG00000007692;ENSSSCG00000008040;ENSSSCG00000008638;ENSSSCG00000008842;ENSSSCG00000008844;…	K04374+K00693+K09487+K05448+K04079+K01596+K04079+K06240+K08131+K16857+K16340+K05121+K02991+K06252+K06247+K04659+K16198+K07207+K16197+K05091+K05098+K04357+K05092+K05096+K16198+K06584+K06243+K05449+K06237+K07210+K09048+K02649+K04659+K05097+K05095+K04382+K05450+K04548+K06236+K06249+K06252+K06244+K06237+K06237+K07208+K09047+K06481+K04358+K02677+K06493+K04688+K05099+K19719+K16172+K05061+K03259+K08270+…
Human Diseases	Endocrine and metabolic disease	Insulin resistance	28	115	0.000615069	0.0122652	ko04931	ENSSSCG00000000577;ENSSSCG00000002009;ENSSSCG00000004022;ENSSSCG00000005672;ENSSSCG00000007530;ENSSSCG00000009228;ENSSSCG00000009794;ENSSSCG00000010184;ENSSSCG00000010464;ENSSSCG00000012403;ENSSSCG00000012880;ENSSSCG00000012913;ENSSSCG00000013022;ENSSSCG00000013263;ENSSSCG00000013879;ENSSSCG00000013900;ENSSSCG00000014437;ENSSSCG00000015405;ENSSSCG00000016200;ENSSSCG00000016640;ENSSSCG00000016690;…	K00693+K01596+K04373+K17605+K07189+K04440+K09113+K09821+K07189+K09667+K08765+K06269+K00688+K09048+K08745+K02649+K17962+K06259+K07200+K07189+K09047+K04688+K19523+K07189+K16172+K07202+K05695+K07198
Metabolism	Amino acid metabolism	Arginine biosynthesis	9	21	0.000690784	0.0130098	ko00220	ENSSSCG00000004195;ENSSSCG00000005701;ENSSSCG00000005901;ENSSSCG00000007738;ENSSSCG00000009856;ENSSSCG00000010537;ENSSSCG00000015545;ENSSSCG00000016159;ENSSSCG00000023325	K01476+K01940+K00814+K01755+K13240+K14454+K01915+K01948+K14677
Metabolism	Amino acid metabolism	Alanine, aspartate and glutamate metabolism	13	39	0.000863566	0.015025	ko00250	ENSSSCG00000004401;ENSSSCG00000005701;ENSSSCG00000005901;ENSSSCG00000007738;ENSSSCG00000010537;ENSSSCG00000010874;ENSSSCG00000013065;ENSSSCG00000015340;ENSSSCG00000015545;ENSSSCG00000016159;ENSSSCG00000017861;ENSSSCG00000024752;ENSSSCG00000037334	K00272+K01940+K00814+K01755+K14454+K01939+K13051+K01953+K01915+K01948+K01437+K00294+K01939
Organismal Systems	Environmental adaptation	Thermogenesis	48	236	0.000886431	0.015025	ko04714	ENSSSCG00000000175;ENSSSCG00000000405;ENSSSCG00000000905;ENSSSCG00000002316;ENSSSCG00000002907;ENSSSCG00000003851;ENSSSCG00000004022;ENSSSCG00000004480;ENSSSCG00000004499;ENSSSCG00000005169;ENSSSCG00000005528;ENSSSCG00000007520;ENSSSCG00000007524;ENSSSCG00000008040;ENSSSCG00000008466;ENSSSCG00000010429;ENSSSCG00000010795;ENSSSCG00000011356;ENSSSCG00000011893;ENSSSCG00000012880;ENSSSCG00000013046;…	K08046+K02133+K11352+K18182+K02267+K08766+K04373+K02270+K02132+K02991+K03952+K04632+K02135+K07207+K02270+K07376+K03955+K00414+K02260+K08765+K02273+K09048+K01897+K02128+K03959+K07200+K01897+K07208+K09047+K08041+K03939+K02128+K04688+K19523+K03945+K02129+K03940+K05692+K07202+K00413+K04441+K04632+K07198+K03949+K11651+K03968+K18184+K02272
Environmental Information Processing	Signal transduction	AMPK signaling pathway	29	127	0.00147951	0.0238834	ko04152	ENSSSCG00000000577;ENSSSCG00000002009;ENSSSCG00000006232;ENSSSCG00000008040;ENSSSCG00000009742;ENSSSCG00000010947;ENSSSCG00000011133;ENSSSCG00000012880;ENSSSCG00000013263;ENSSSCG00000013900;ENSSSCG00000014080;ENSSSCG00000014298;ENSSSCG00000015405;ENSSSCG00000016200;ENSSSCG00000016266;ENSSSCG00000016434;ENSSSCG00000016690;ENSSSCG00000017670;ENSSSCG00000021129;ENSSSCG00000022364;ENSSSCG00000024814;…	K00693+K01596+K07877+K07207+K21357+K03841+K01103+K08765+K09048+K02649+K00021+K04382+K06259+K07200+K08272+K07208+K09047+K04688+K00850+K19523+K19028+K05062+K16172+K00850+K07202+K01578+K11583+K07198+K04503
Metabolism	Carbohydrate metabolism	Fructose and mannose metabolism	11	32	0.00160849	0.0247854	ko00051	ENSSSCG00000000685;ENSSSCG00000010253;ENSSSCG00000010947;ENSSSCG00000011133;ENSSSCG00000021129;ENSSSCG00000024814;ENSSSCG00000024990;ENSSSCG00000028197;ENSSSCG00000032556;ENSSSCG00000038300;ENSSSCG00000040608	K01803+K00844+K03841+K01103+K00850+K19028+K01809+K00850+K01623+K01623+K00011
Metabolism	Carbohydrate metabolism	Starch and sucrose metabolism	12	37	0.00177331	0.0261371	ko00500	ENSSSCG00000000577;ENSSSCG00000002873;ENSSSCG00000003812;ENSSSCG00000010253;ENSSSCG00000011698;ENSSSCG00000013022;ENSSSCG00000014838;ENSSSCG00000016751;ENSSSCG00000031311;ENSSSCG00000036331;ENSSSCG00000038044;ENSSSCG00000039921	K00693+K01810+K01835+K00844+K00750+K00688+K11809+K12407+K01176+K01176+K00750+K01176
Environmental Information Processing	Signal transduction	HIF-1 signaling pathway	27	118	0.00205406	0.0290136	ko04066	ENSSSCG00000000694;ENSSSCG00000001695;ENSSSCG00000001963;ENSSSCG00000005122;ENSSSCG00000005169;ENSSSCG00000009134;ENSSSCG00000009320;ENSSSCG00000010253;ENSSSCG00000010311;ENSSSCG00000011133;ENSSSCG00000011640;ENSSSCG00000011848;ENSSSCG00000012277;ENSSSCG00000012440;ENSSSCG00000013366;ENSSSCG00000013900;ENSSSCG00000017268;ENSSSCG00000017670;ENSSSCG00000017904;ENSSSCG00000021129;ENSSSCG00000022343;…	K00134+K05448+K09592+K05121+K02991+K04357+K05096+K00844+K04515+K01103+K14736+K06503+K16451+K00927+K00016+K02649+K02677+K04688+K01689+K00850+K01689+K00161+K03982+K00850+K03259+K01623+K01623
Environmental Information Processing	Signal transduction	MAPK signaling pathway	55	291	0.00231341	0.0313698	ko04010	ENSSSCG00000000084;ENSSSCG00000000087;ENSSSCG00000001695;ENSSSCG00000002383;ENSSSCG00000002385;ENSSSCG00000004022;ENSSSCG00000004856;ENSSSCG00000005122;ENSSSCG00000005838;ENSSSCG00000006074;ENSSSCG00000006785;ENSSSCG00000008451;ENSSSCG00000008842;ENSSSCG00000008844;ENSSSCG00000008881;ENSSSCG00000009134;ENSSSCG00000009228;ENSSSCG00000009314;ENSSSCG00000009320;ENSSSCG00000010301;ENSSSCG00000010816;…	K04374+K04403+K05448+K04379+K13377+K04373+K04446+K05121+K03173+K04412+K04353+K04461+K05091+K05098+K08018+K04357+K04440+K05092+K05096+K04348+K13376+K20216+K04437+K08053+K05449+K07210+K04405+K05097+K05095+K12326+K04454+K05450+K04852+K04437+K21278+K04358+K04433+K02677+K04380+K04723+K05099+K04857+K04872+K04346+K04441+K07830+K04855+K04402+K13769+K06268+K04402+K16342+K03175+K04455+K03283
Organismal Systems	Circulatory system	Adrenergic signaling in cardiomyocytes	32	149	0.00250601	0.0326745	ko04261	ENSSSCG00000000084;ENSSSCG00000000175;ENSSSCG00000000298;ENSSSCG00000002029;ENSSSCG00000002315;ENSSSCG00000003569;ENSSSCG00000004570;ENSSSCG00000004803;ENSSSCG00000006296;ENSSSCG00000007520;ENSSSCG00000010184;ENSSSCG00000010311;ENSSSCG00000011106;ENSSSCG00000011441;ENSSSCG00000012769;ENSSSCG00000012913;ENSSSCG00000013263;ENSSSCG00000014298;ENSSSCG00000016690;ENSSSCG00000016726;ENSSSCG00000017041;…	K04374+K08046+K08050+K17751+K05849+K05742+K10373+K12314+K01540+K04632+K09821+K04515+K09052+K05865+K05850+K06269+K09048+K04382+K09047+K08041+K04136+K02677+K02183+K12045+K05850+K04845+K04857+K04872+K04848+K11583+K04441+K04632
Human Diseases	Endocrine and metabolic disease	AGE-RAGE signaling pathway in diabetic complications	25	109	0.00285473	0.0358427	ko04933	ENSSSCG00000001695;ENSSSCG00000002385;ENSSSCG00000004524;ENSSSCG00000004856;ENSSSCG00000006862;ENSSSCG00000009228;ENSSSCG00000010184;ENSSSCG00000010483;ENSSSCG00000010816;ENSSSCG00000012135;ENSSSCG00000012572;ENSSSCG00000013900;ENSSSCG00000014927;ENSSSCG00000015326;ENSSSCG00000016034;ENSSSCG00000016192;ENSSSCG00000016244;ENSSSCG00000016245;ENSSSCG00000017268;ENSSSCG00000017402;ENSSSCG00000022447;…	K05448+K13377+K04501+K04446+K06527+K04440+K09821+K05860+K13376+K05449+K06237+K02649+K21423+K06236+K19720+K05857+K06237+K06237+K02677+K11223+K03901+K03982+K04441+K06236+K04503
Metabolism	Amino acid metabolism	Valine, leucine and isoleucine degradation	14	50	0.00360305	0.0436226	ko00280	ENSSSCG00000002357;ENSSSCG00000003776;ENSSSCG00000004049;ENSSSCG00000004465;ENSSSCG00000004510;ENSSSCG00000008569;ENSSSCG00000008571;ENSSSCG00000009591;ENSSSCG00000009889;ENSSSCG00000010723;ENSSSCG00000016872;ENSSSCG00000029163;ENSSSCG00000036808;ENSSSCG00000040296	K00140+K00249+K00626+K00167+K07508+K07509+K07515+K05607+K00128+K09478+K01641+K00826+K01641+K07514
Metabolism	Global and overview maps	Fatty acid metabolism	15	56	0.00418361	0.046471	ko01212	ENSSSCG00000003776;ENSSSCG00000003851;ENSSSCG00000004049;ENSSSCG00000004510;ENSSSCG00000008569;ENSSSCG00000008571;ENSSSCG00000010723;ENSSSCG00000012880;ENSSSCG00000015784;ENSSSCG00000016156;ENSSSCG00000016223;ENSSSCG00000017947;ENSSSCG00000022364;ENSSSCG00000024015;ENSSSCG00000040296	K00249+K08766+K00626+K07508+K07509+K07515+K09478+K08765+K01897+K00255+K01897+K09479+K19523+K10224+K07514
Cellular Processes	Cell growth and death	Cellular senescence	33	160	0.00424956	0.046471	ko04218	ENSSSCG00000000555;ENSSSCG00000001229;ENSSSCG00000002385;ENSSSCG00000004588;ENSSSCG00000004856;ENSSSCG00000007268;ENSSSCG00000007366;ENSSSCG00000008040;ENSSSCG00000008878;ENSSSCG00000010301;ENSSSCG00000010816;ENSSSCG00000012307;ENSSSCG00000012913;ENSSSCG00000013312;ENSSSCG00000013900;ENSSSCG00000014016;ENSSSCG00000015790;ENSSSCG00000016434;ENSSSCG00000017254;ENSSSCG00000021494;ENSSSCG00000022383;…	K04959+K06751+K13377+K21770+K04446+K17454+K21769+K07207+K05864+K04348+K13376+K21771+K06269+K08826+K02649+K14381+K05863+K07208+K04433+K06645+K09183+K02183+K03982+K04441+K09389+K05863+K07830+K04685+K04402+K06268+K04402+K04503+K10151
Cellular Processes	Cellular community - eukaryotes	Tight junction	33	160	0.00424956	0.046471	ko04530	ENSSSCG00000000190;ENSSSCG00000000194;ENSSSCG00000004919;ENSSSCG00000006564;ENSSSCG00000006785;ENSSSCG00000008629;ENSSSCG00000008881;ENSSSCG00000009228;ENSSSCG00000012034;ENSSSCG00000012071;ENSSSCG00000014292;ENSSSCG00000014298;ENSSSCG00000016200;ENSSSCG00000016426;ENSSSCG00000018005;ENSSSCG00000018007;ENSSSCG00000022175;ENSSSCG00000022383;ENSSSCG00000023743;ENSSSCG00000027190;ENSSSCG00000028355;…	K07374+K07374+K13305+K06109+K04353+K17388+K08018+K04440+K05731+K06786+K09489+K04382+K07200+K18584+K10352+K10352+K10352+K09183+K06087+K07374+K05692+K10352+K06106+K08367+K07198+K12755+K05699+K10591+K04503+K10352+K21112+K12751+K06087
Genetic Information Processing	Folding, sorting and degradation	Protein processing in endoplasmic reticulum	33	161	0.00469849	0.048761	ko04141	ENSSSCG00000000084;ENSSSCG00000000171;ENSSSCG00000000849;ENSSSCG00000001701;ENSSSCG00000002535;ENSSSCG00000003155;ENSSSCG00000004700;ENSSSCG00000005838;ENSSSCG00000007187;ENSSSCG00000008633;ENSSSCG00000009112;ENSSSCG00000009228;ENSSSCG00000009334;ENSSSCG00000011000;ENSSSCG00000011621;ENSSSCG00000011798;ENSSSCG00000013746;ENSSSCG00000013784;ENSSSCG00000014305;ENSSSCG00000015453;ENSSSCG00000016217;…	K04374+K13999+K09487+K04079+K04079+K14019+K08056+K03173+K14012+K09584+K14007+K04440+K09485+K09502+K10956+K09517+K08057+K09507+K07953+K09582+K09508+K06689+K14000+K09523+K12275+K14020+K03237+K06689+K09556+K13984+K09542+K09481+K03283
Cellular Processes	Cell growth and death	p53 signaling pathway	18	73	0.00474664	0.048761	ko04115	ENSSSCG00000000002;ENSSSCG00000004588;ENSSSCG00000004789;ENSSSCG00000004894;ENSSSCG00000008040;ENSSSCG00000008988;ENSSSCG00000013243;ENSSSCG00000016714;ENSSSCG00000017024;ENSSSCG00000025685;ENSSSCG00000025698;ENSSSCG00000031741;ENSSSCG00000035249;ENSSSCG00000035891;ENSSSCG00000036139;ENSSSCG00000037066;ENSSSCG00000037900;ENSSSCG00000038694	K10129+K21770+K16857+K10139+K07207+K10146+K10140+K08738+K10145+K10148+K03982+K10808+K04402+K04596+K10808+K04402+K04503+K10151
Cellular Processes	Cell growth and death	Apoptosis - fly	14	52	0.0053014	0.0528581	ko04214	ENSSSCG00000000084;ENSSSCG00000006074;ENSSSCG00000009228;ENSSSCG00000010831;ENSSSCG00000012171;ENSSSCG00000012657;ENSSSCG00000014248;ENSSSCG00000016714;ENSSSCG00000025592;ENSSSCG00000026784;ENSSSCG00000029920;ENSSSCG00000032684;ENSSSCG00000034709;ENSSSCG00000038082	K04374+K04412+K04440+K20216+K03386+K04727+K07611+K08738+K10149+K07611+K09428+K02561+K03262+K03175
Human Diseases	Substance dependence	Alcoholism	33	163	0.00571716	0.0553748	ko05034	ENSSSCG00000000084;ENSSSCG00000007520;ENSSSCG00000012257;ENSSSCG00000012913;ENSSSCG00000013263;ENSSSCG00000015323;ENSSSCG00000016690;ENSSSCG00000017202;ENSSSCG00000022009;ENSSSCG00000022545;ENSSSCG00000023215;ENSSSCG00000023971;ENSSSCG00000031713;ENSSSCG00000031751;ENSSSCG00000032609;ENSSSCG00000032769;ENSSSCG00000033041;ENSSSCG00000033451;ENSSSCG00000033566;ENSSSCG00000033606;ENSSSCG00000034688;…	K04374+K04632+K00274+K06269+K09048+K04548+K09047+K11253+K01593+K02183+K00274+K11253+K11251+K11254+K11251+K11251+K04632+K11251+K11254+K11251+K11254+K11254+K11253+K11251+K17448+K11252+K11252+K11254+K11251+K11252+K11251+K11254+K11251
Human Diseases	Cancer: overview	Proteoglycans in cancer	40	209	0.00692831	0.0652416	ko05205	ENSSSCG00000000555;ENSSSCG00000001695;ENSSSCG00000003569;ENSSSCG00000004789;ENSSSCG00000005169;ENSSSCG00000008629;ENSSSCG00000008844;ENSSSCG00000010311;ENSSSCG00000010483;ENSSSCG00000010535;ENSSSCG00000010627;ENSSSCG00000010816;ENSSSCG00000011171;ENSSSCG00000011471;ENSSSCG00000012034;ENSSSCG00000012913;ENSSSCG00000013900;ENSSSCG00000014362;ENSSSCG00000015326;ENSSSCG00000016569;ENSSSCG00000016578;…	K04959+K05448+K05742+K16857+K02991+K17388+K05098+K04515+K05860+K07965+K16865+K13376+K01365+K04437+K05731+K06269+K02649+K08523+K06236+K06226+K04437+K00182+K06481+K02677+K06493+K04688+K05730+K05099+K08550+K05692+K00312+K06106+K12823+K04441+K07830+K13769+K06236+K04503+K16338+K12959
Organismal Systems	Endocrine system	Insulin signaling pathway	30	147	0.00726811	0.0665916	ko04910	ENSSSCG00000000577;ENSSSCG00000002009;ENSSSCG00000002844;ENSSSCG00000005169;ENSSSCG00000007530;ENSSSCG00000008040;ENSSSCG00000009228;ENSSSCG00000010253;ENSSSCG00000010464;ENSSSCG00000010494;ENSSSCG00000010765;ENSSSCG00000010947;ENSSSCG00000012157;ENSSSCG00000012411;ENSSSCG00000012913;ENSSSCG00000013022;ENSSSCG00000013900;ENSSSCG00000016200;ENSSSCG00000016434;ENSSSCG00000016640;ENSSSCG00000016751;…	K00693+K01596+K07190+K02991+K07189+K07207+K04440+K00844+K07189+K06086+K01106+K03841+K07190+K07190+K06269+K00688+K02649+K07200+K07208+K07189+K12407+K04688+K02183+K07189+K16172+K03259+K07202+K05695+K07198+K17448
Genetic Information Processing	Translation	Ribosome	42	223	0.00765413	0.0682829	ko03010	ENSSSCG00000003042;ENSSSCG00000003930;ENSSSCG00000004177;ENSSSCG00000004945;ENSSSCG00000005006;ENSSSCG00000005169;ENSSSCG00000006081;ENSSSCG00000007749;ENSSSCG00000008113;ENSSSCG00000008170;ENSSSCG00000008183;ENSSSCG00000009019;ENSSSCG00000009146;ENSSSCG00000009303;ENSSSCG00000011272;ENSSSCG00000011952;ENSSSCG00000013597;ENSSSCG00000014569;ENSSSCG00000017239;ENSSSCG00000021825;ENSSSCG00000023158;…	K02966+K02995+K02951+K02930+K02929+K02991+K02908+K02961+K02988+K02910+K02907+K02984+K02915+K02889+K02875+K02896+K02979+K02900+K02923+K02971+K02978+K02868+K02896+K02911+K02901+K02962+K02898+K02924+K02978+K02937+K02922+K02913+K02880+K02893+K02957+K02975+K02980+K02894+K02929+K02934+K02974+K02925
Metabolism	Amino acid metabolism	Cysteine and methionine metabolism	13	49	0.00809112	0.0703306	ko00270	ENSSSCG00000004392;ENSSSCG00000005287;ENSSSCG00000006717;ENSSSCG00000006816;ENSSSCG00000010537;ENSSSCG00000012166;ENSSSCG00000013299;ENSSSCG00000013366;ENSSSCG00000013659;ENSSSCG00000014108;ENSSSCG00000025751;ENSSSCG00000029163;ENSSSCG00000029413	K01611+K00831+K00058+K01251+K14454+K00802+K08964+K00016+K00558+K00544+K00025+K00826+K17398
Organismal Systems	Digestive system	Gastric acid secretion	18	77	0.00853684	0.0723497	ko04971	ENSSSCG00000000175;ENSSSCG00000000555;ENSSSCG00000003569;ENSSSCG00000006116;ENSSSCG00000006296;ENSSSCG00000007231;ENSSSCG00000007520;ENSSSCG00000010311;ENSSSCG00000012066;ENSSSCG00000016726;ENSSSCG00000017268;ENSSSCG00000021475;ENSSSCG00000022545;ENSSSCG00000028355;ENSSSCG00000028777;ENSSSCG00000031858;ENSSSCG00000033041;ENSSSCG00000036874	K08046+K04959+K05742+K13962+K01540+K00907+K04632+K04515+K05008+K08041+K02677+K13855+K02183+K05692+K00907+K05003+K04632+K00907
Environmental Information Processing	Signal transduction	cGMP-PKG signaling pathway	33	168	0.00909876	0.0752312	ko04022	ENSSSCG00000000084;ENSSSCG00000000175;ENSSSCG00000000555;ENSSSCG00000002029;ENSSSCG00000002315;ENSSSCG00000004856;ENSSSCG00000006296;ENSSSCG00000007231;ENSSSCG00000007720;ENSSSCG00000008629;ENSSSCG00000010301;ENSSSCG00000010330;ENSSSCG00000010429;ENSSSCG00000012769;ENSSSCG00000012913;ENSSSCG00000013263;ENSSSCG00000014149;ENSSSCG00000015790;ENSSSCG00000016690;ENSSSCG00000016726;ENSSSCG00000017041;…	K04374+K08046+K04959+K17751+K05849+K04446+K01540+K00907+K03121+K17388+K04348+K09565+K07376+K05850+K06269+K09048+K04454+K05863+K09047+K08041+K04136+K09183+K02183+K05850+K04857+K16172+K00907+K04346+K05863+K06268+K12755+K00907+K18154
Metabolism	Carbohydrate metabolism	Butanoate metabolism	8	25	0.0111109	0.0896808	ko00650	ENSSSCG00000004049;ENSSSCG00000008571;ENSSSCG00000016872;ENSSSCG00000024109;ENSSSCG00000026453;ENSSSCG00000030033;ENSSSCG00000036808;ENSSSCG00000040296	K00626+K07515+K01641+K00019+K01896+K01896+K01641+K07514
Human Diseases	Cancer: specific types	Small cell lung cancer	21	97	0.011719	0.0923897	ko05222	ENSSSCG00000003709;ENSSSCG00000005710;ENSSSCG00000005838;ENSSSCG00000006328;ENSSSCG00000007268;ENSSSCG00000011377;ENSSSCG00000012572;ENSSSCG00000012825;ENSSSCG00000013243;ENSSSCG00000013900;ENSSSCG00000015618;ENSSSCG00000016244;ENSSSCG00000016245;ENSSSCG00000016714;ENSSSCG00000016887;ENSSSCG00000032710;ENSSSCG00000034120;ENSSSCG00000035249;ENSSSCG00000037066;ENSSSCG00000037900;ENSSSCG00000038082	K06240+K06247+K03173+K08526+K17454+K06243+K06237+K07210+K10140+K02649+K06244+K06237+K06237+K08738+K06481+K09389+K04685+K04402+K04402+K04503+K03175
Human Diseases	Cancer: overview	Viral carcinogenesis	35	184	0.012121	0.0933872	ko05203	ENSSSCG00000000084;ENSSSCG00000000697;ENSSSCG00000001229;ENSSSCG00000002433;ENSSSCG00000003949;ENSSSCG00000004583;ENSSSCG00000005838;ENSSSCG00000006138;ENSSSCG00000007692;ENSSSCG00000008638;ENSSSCG00000010035;ENSSSCG00000011672;ENSSSCG00000012252;ENSSSCG00000012825;ENSSSCG00000013263;ENSSSCG00000013900;ENSSSCG00000016690;ENSSSCG00000017402;ENSSSCG00000022387;ENSSSCG00000022932;ENSSSCG00000024621;…	K04374+K11643+K06751+K03062+K03363+K03123+K03173+K02146+K16198+K16197+K16198+K08053+K11594+K07210+K09048+K02649+K09047+K11223+K03120+K06063+K06062+K11254+K11254+K04685+K11254+K11254+K05699+K04503+K15306+K10151+K11252+K11252+K11254+K11252+K11254
Metabolism	Amino acid metabolism	Glycine, serine and threonine metabolism	11	42	0.0157659	0.118769	ko00260	ENSSSCG00000005287;ENSSSCG00000006717;ENSSSCG00000007748;ENSSSCG00000010517;ENSSSCG00000012257;ENSSSCG00000012347;ENSSSCG00000014108;ENSSSCG00000016720;ENSSSCG00000023142;ENSSSCG00000023215;ENSSSCG00000039425	K00831+K00058+K01079+K01834+K00274+K00643+K00544+K01834+K00542+K00274+K01837
Organismal Systems	Endocrine system	Thyroid hormone synthesis	16	71	0.0179382	0.130552	ko04918	ENSSSCG00000000084;ENSSSCG00000000175;ENSSSCG00000000555;ENSSSCG00000000849;ENSSSCG00000006296;ENSSSCG00000007520;ENSSSCG00000008948;ENSSSCG00000013263;ENSSSCG00000015453;ENSSSCG00000016690;ENSSSCG00000016726;ENSSSCG00000017268;ENSSSCG00000023686;ENSSSCG00000033041;ENSSSCG00000036438;ENSSSCG00000038094	K04374+K08046+K04959+K09487+K01540+K04632+K16141+K09048+K09582+K09047+K08041+K02677+K20731+K04632+K00432+K00432
Environmental Information Processing	Signal transduction	MAPK signaling pathway - fly	18	83	0.0184098	0.130552	ko04013	ENSSSCG00000003104;ENSSSCG00000004675;ENSSSCG00000008451;ENSSSCG00000008638;ENSSSCG00000009228;ENSSSCG00000010831;ENSSSCG00000011760;ENSSSCG00000012102;ENSSSCG00000014298;ENSSSCG00000016722;ENSSSCG00000028905;ENSSSCG00000030260;ENSSSCG00000032693;ENSSSCG00000033323;ENSSSCG00000038082;ENSSSCG00000038226;ENSSSCG00000040286;ENSSSCG00000040657	K17608+K13411+K04461+K16197+K04440+K20216+K04508+K04508+K04382+K06689+K08840+K05759+K04441+K06689+K03175+K04508+K08601+K17608
Organismal Systems	Digestive system	Cholesterol metabolism	13	54	0.0184853	0.130552	ko04979	ENSSSCG00000001063;ENSSSCG00000004509;ENSSSCG00000005423;ENSSSCG00000008595;ENSSSCG00000009759;ENSSSCG00000013599;ENSSSCG00000015069;ENSSSCG00000015405;ENSSSCG00000021464;ENSSSCG00000028512;ENSSSCG00000030921;ENSSSCG00000038465;ENSSSCG00000040631	K10637+K22284+K05641+K14462+K13885+K08767+K08759+K06259+K00637+K12473+K08757+K06096+K01059
Organismal Systems	Immune system	Platelet activation	25	126	0.0189043	0.130787	ko04611	ENSSSCG00000000175;ENSSSCG00000000555;ENSSSCG00000006785;ENSSSCG00000007231;ENSSSCG00000007520;ENSSSCG00000008629;ENSSSCG00000008998;ENSSSCG00000010429;ENSSSCG00000012913;ENSSSCG00000013900;ENSSSCG00000015326;ENSSSCG00000016034;ENSSSCG00000016726;ENSSSCG00000016887;ENSSSCG00000017306;ENSSSCG00000022405;ENSSSCG00000024314;ENSSSCG00000028355;ENSSSCG00000028777;ENSSSCG00000032693;ENSSSCG00000033041;…	K08046+K04959+K04353+K00907+K04632+K17388+K03903+K07376+K06269+K02649+K06236+K19720+K08041+K06481+K06493+K05215+K03905+K05692+K00907+K04441+K04632+K06236+K00907+K16342+K08508
Metabolism	Lipid metabolism	Synthesis and degradation of ketone bodies	4	9	0.0207593	0.13848	ko00072	ENSSSCG00000004049;ENSSSCG00000016872;ENSSSCG00000024109;ENSSSCG00000036808	K00626+K01641+K00019+K01641
Metabolism	Metabolism of cofactors and vitamins	One carbon pool by folate	6	18	0.0219836	0.13848	ko00670	ENSSSCG00000000839;ENSSSCG00000004092;ENSSSCG00000008289;ENSSSCG00000008961;ENSSSCG00000030626;ENSSSCG00000040678	K00289+K13402+K13403+K13403+K00289+K00560
Metabolism	Global and overview maps	2-Oxocarboxylic acid metabolism	6	18	0.0219836	0.13848	ko01210	ENSSSCG00000000064;ENSSSCG00000005901;ENSSSCG00000010537;ENSSSCG00000023264;ENSSSCG00000023325;ENSSSCG00000029163	K01681+K00814+K14454+K00031+K14677+K00826
Genetic Information Processing	Transcription	Spliceosome	26	134	0.0221025	0.13848	ko03040	ENSSSCG00000000288;ENSSSCG00000000611;ENSSSCG00000000635;ENSSSCG00000000895;ENSSSCG00000001564;ENSSSCG00000001708;ENSSSCG00000003589;ENSSSCG00000003849;ENSSSCG00000008484;ENSSSCG00000009906;ENSSSCG00000011601;ENSSSCG00000011684;ENSSSCG00000013602;ENSSSCG00000014416;ENSSSCG00000014961;ENSSSCG00000015867;ENSSSCG00000021652;ENSSSCG00000022932;ENSSSCG00000023562;ENSSSCG00000024776;ENSSSCG00000025674;…	K12741+K12866+K12877+K11098+K12892+K12860+K12893+K12877+K12896+K21123+K12622+K12842+K12887+K12824+K12863+K12821+K12627+K06063+K11097+K11099+K12846+K12823+K12836+K12868+K12884+K03283
Environmental Information Processing	Signal transduction	FoxO signaling pathway	26	134	0.0221025	0.13848	ko04068	ENSSSCG00000000645;ENSSSCG00000001804;ENSSSCG00000002009;ENSSSCG00000002385;ENSSSCG00000004524;ENSSSCG00000004588;ENSSSCG00000005981;ENSSSCG00000008988;ENSSSCG00000009134;ENSSSCG00000009228;ENSSSCG00000010816;ENSSSCG00000012307;ENSSSCG00000012399;ENSSSCG00000013900;ENSSSCG00000013919;ENSSSCG00000016200;ENSSSCG00000024388;ENSSSCG00000025729;ENSSSCG00000032693;ENSSSCG00000034120;ENSSSCG00000035074;…	K08341+K15010+K01596+K13377+K04501+K21770+K10305+K10146+K04357+K04440+K13376+K21771+K12358+K02649+K15010+K07200+K15464+K16172+K04441+K04685+K17847+K04402+K07198+K04402+K04503+K10151
Organismal Systems	Circulatory system	Cardiac muscle contraction	18	85	0.023164	0.13848	ko04260	ENSSSCG00000002029;ENSSSCG00000002315;ENSSSCG00000002907;ENSSSCG00000003569;ENSSSCG00000004480;ENSSSCG00000004570;ENSSSCG00000004803;ENSSSCG00000006296;ENSSSCG00000006745;ENSSSCG00000008466;ENSSSCG00000011356;ENSSSCG00000011441;ENSSSCG00000013046;ENSSSCG00000023031;ENSSSCG00000024784;ENSSSCG00000025532;ENSSSCG00000031918;ENSSSCG00000040325	K17751+K05849+K02267+K05742+K02270+K10373+K12314+K01540+K23445+K02270+K00414+K05865+K02273+K12045+K04857+K04872+K00413+K02272
Organismal Systems	Digestive system	Bile secretion	17	79	0.0231832	0.13848	ko04976	ENSSSCG00000000175;ENSSSCG00000003569;ENSSSCG00000006296;ENSSSCG00000007520;ENSSSCG00000009215;ENSSSCG00000009496;ENSSSCG00000009759;ENSSSCG00000010036;ENSSSCG00000010853;ENSSSCG00000014080;ENSSSCG00000014213;ENSSSCG00000015390;ENSSSCG00000016726;ENSSSCG00000021475;ENSSSCG00000026996;ENSSSCG00000028512;ENSSSCG00000033041	K08046+K05742+K01540+K04632+K05681+K05673+K13885+K14158+K01253+K00021+K04943+K05658+K08041+K13855+K05673+K12473+K04632
Cellular Processes	Cell growth and death	Oocyte meiosis	24	122	0.0232843	0.13848	ko04114	ENSSSCG00000000175;ENSSSCG00000000555;ENSSSCG00000003949;ENSSSCG00000004022;ENSSSCG00000004588;ENSSSCG00000007692;ENSSSCG00000008638;ENSSSCG00000009814;ENSSSCG00000010035;ENSSSCG00000010301;ENSSSCG00000010311;ENSSSCG00000012371;ENSSSCG00000012913;ENSSSCG00000014298;ENSSSCG00000014977;ENSSSCG00000016726;ENSSSCG00000017032;ENSSSCG00000022545;ENSSSCG00000029264;ENSSSCG00000030469;ENSSSCG00000032693;…	K08046+K04959+K03363+K04373+K21770+K16198+K16197+K03352+K16198+K04348+K04515+K08557+K06269+K04382+K08556+K08041+K06635+K02183+K06633+K02178+K04441+K03349+K06268+K02602
Human Diseases	Infectious disease: viral	Human papillomavirus infection	55	327	0.0245918	0.13931	ko05165	ENSSSCG00000000697;ENSSSCG00000001229;ENSSSCG00000001695;ENSSSCG00000002433;ENSSSCG00000003342;ENSSSCG00000003709;ENSSSCG00000004274;ENSSSCG00000004789;ENSSSCG00000005494;ENSSSCG00000005710;ENSSSCG00000006138;ENSSSCG00000006524;ENSSSCG00000007268;ENSSSCG00000007520;ENSSSCG00000008040;ENSSSCG00000009060;ENSSSCG00000009134;ENSSSCG00000011046;ENSSSCG00000011377;ENSSSCG00000011916;ENSSSCG00000012077;…	K11643+K06751+K05448+K03062+K02353+K06240+K08131+K16857+K06252+K06247+K02146+K04659+K17454+K04632+K07207+K06061+K04357+K06584+K06243+K02145+K14754+K06237+K07210+K09048+K02649+K04659+K04382+K06236+K06249+K06252+K06244+K06237+K06237+K07208+K00182+K09047+K06481+K06493+K04688+K03120+K20995+K19719+K00312+K05410+K06054+K11583+K04632+K06236+K06583+K06238+K04503+K06238+K02599+K10151+K05948
Human Diseases	Neurodegenerative disease	Parkinson disease	28	148	0.0246566	0.13931	ko05012	ENSSSCG00000000405;ENSSSCG00000000905;ENSSSCG00000002907;ENSSSCG00000004480;ENSSSCG00000004499;ENSSSCG00000005528;ENSSSCG00000007524;ENSSSCG00000008466;ENSSSCG00000010330;ENSSSCG00000010795;ENSSSCG00000011356;ENSSSCG00000011393;ENSSSCG00000013046;ENSSSCG00000015790;ENSSSCG00000015973;ENSSSCG00000016100;ENSSSCG00000016714;ENSSSCG00000017114;ENSSSCG00000017544;ENSSSCG00000022945;ENSSSCG00000023277;…	K02133+K11352+K02267+K02270+K02132+K03952+K02135+K02270+K09565+K03955+K00414+K10698+K02273+K05863+K02128+K03959+K08738+K03939+K02128+K05611+K03945+K04553+K03940+K00413+K05863+K03949+K03968+K02272
Human Diseases	Cardiovascular disease	Fluid shear stress and atherosclerosis	28	148	0.0246566	0.13931	ko05418	ENSSSCG00000000849;ENSSSCG00000001695;ENSSSCG00000001701;ENSSSCG00000002383;ENSSSCG00000002535;ENSSSCG00000002754;ENSSSCG00000005701;ENSSSCG00000006821;ENSSSCG00000006862;ENSSSCG00000008844;ENSSSCG00000009228;ENSSSCG00000011171;ENSSSCG00000012825;ENSSSCG00000013900;ENSSSCG00000014016;ENSSSCG00000014149;ENSSSCG00000016991;ENSSSCG00000017254;ENSSSCG00000017306;ENSSSCG00000022545;ENSSSCG00000028355;…	K09487+K05448+K04079+K04379+K04079+K00355+K01940+K00799+K06527+K05098+K04440+K01365+K07210+K02649+K14381+K04454+K21278+K04433+K06493+K02183+K05692+K00799+K00799+K04441+K12160+K07198+K16338+K12959
Human Diseases	Cardiovascular disease	Dilated cardiomyopathy	20	98	0.0252644	0.140404	ko05414	ENSSSCG00000000175;ENSSSCG00000002029;ENSSSCG00000002315;ENSSSCG00000002385;ENSSSCG00000004570;ENSSSCG00000004803;ENSSSCG00000007520;ENSSSCG00000010184;ENSSSCG00000010816;ENSSSCG00000011046;ENSSSCG00000011441;ENSSSCG00000016726;ENSSSCG00000016887;ENSSSCG00000017306;ENSSSCG00000023031;ENSSSCG00000024784;ENSSSCG00000025532;ENSSSCG00000028355;ENSSSCG00000033041;ENSSSCG00000036237	K08046+K17751+K05849+K13377+K10373+K12314+K04632+K09821+K13376+K06584+K05865+K08041+K06481+K06493+K12045+K04857+K04872+K05692+K04632+K06583
Organismal Systems	Endocrine system	Oxytocin signaling pathway	29	155	0.0258438	0.141307	ko04921	ENSSSCG00000000175;ENSSSCG00000000555;ENSSSCG00000002383;ENSSSCG00000004856;ENSSSCG00000007231;ENSSSCG00000007520;ENSSSCG00000008629;ENSSSCG00000010301;ENSSSCG00000010311;ENSSSCG00000012050;ENSSSCG00000012913;ENSSSCG00000014149;ENSSSCG00000016200;ENSSSCG00000016726;ENSSSCG00000017268;ENSSSCG00000022545;ENSSSCG00000024784;ENSSSCG00000025532;ENSSSCG00000028355;ENSSSCG00000028777;ENSSSCG00000033041;…	K08046+K04959+K04379+K04446+K00907+K04632+K17388+K04348+K04515+K17901+K06269+K04454+K07200+K08041+K02677+K02183+K04857+K04872+K05692+K00907+K04632+K06268+K07198+K12755+K00907+K18154+K16342+K04503+K12751
Human Diseases	Neurodegenerative disease	Huntington disease	48	282	0.0281784	0.151626	ko05016	ENSSSCG00000000190;ENSSSCG00000000194;ENSSSCG00000000405;ENSSSCG00000000439;ENSSSCG00000000905;ENSSSCG00000002907;ENSSSCG00000004480;ENSSSCG00000004499;ENSSSCG00000005528;ENSSSCG00000005838;ENSSSCG00000007524;ENSSSCG00000008466;ENSSSCG00000009228;ENSSSCG00000009742;ENSSSCG00000010330;ENSSSCG00000010795;ENSSSCG00000011356;ENSSSCG00000013046;ENSSSCG00000013263;ENSSSCG00000015379;ENSSSCG00000015790;…	K07374+K07374+K02133+K10396+K11352+K02267+K02270+K02132+K03952+K03173+K02135+K02270+K04440+K21357+K09565+K03955+K00414+K02273+K09048+K10408+K05863+K02128+K03959+K09047+K08738+K05614+K03939+K02128+K04565+K03120+K03945+K03940+K11143+K07374+K04418+K10408+K07202+K05003+K00413+K05863+K00432+K04644+K03949+K00432+K07375+K10409+K03968+K02272
Human Diseases	Substance dependence	Amphetamine addiction	15	69	0.0291546	0.154428	ko05031	ENSSSCG00000000084;ENSSSCG00000002383;ENSSSCG00000007520;ENSSSCG00000010301;ENSSSCG00000010311;ENSSSCG00000012257;ENSSSCG00000012913;ENSSSCG00000013263;ENSSSCG00000016690;ENSSSCG00000017268;ENSSSCG00000022009;ENSSSCG00000022545;ENSSSCG00000023215;ENSSSCG00000033041;ENSSSCG00000036115	K04374+K04379+K04632+K04348+K04515+K00274+K06269+K09048+K09047+K02677+K01593+K02183+K00274+K04632+K06268
Metabolism	Metabolism of cofactors and vitamins	Ubiquinone and other terpenoid-quinone biosynthesis	4	10	0.0311044	0.162221	ko00130	ENSSSCG00000002754;ENSSSCG00000009903;ENSSSCG00000028513;ENSSSCG00000034655	K00355+K06127+K05357+K06134
Organismal Systems	Endocrine system	Relaxin signaling pathway	25	132	0.0320497	0.164619	ko04926	ENSSSCG00000000084;ENSSSCG00000000175;ENSSSCG00000001695;ENSSSCG00000002383;ENSSSCG00000007520;ENSSSCG00000009228;ENSSSCG00000009336;ENSSSCG00000009856;ENSSSCG00000010447;ENSSSCG00000012135;ENSSSCG00000012572;ENSSSCG00000013263;ENSSSCG00000013900;ENSSSCG00000015323;ENSSSCG00000015326;ENSSSCG00000016034;ENSSSCG00000016244;ENSSSCG00000016245;ENSSSCG00000016690;ENSSSCG00000016726;ENSSSCG00000017268;…	K04374+K08046+K05448+K04379+K04632+K04440+K04307+K13240+K12313+K05449+K06237+K09048+K02649+K04548+K06236+K19720+K06237+K06237+K09047+K08041+K02677+K04441+K04632+K06236+K17448
Metabolism	Metabolism of other amino acids	Glutathione metabolism	12	53	0.0361517	0.180227	ko00480	ENSSSCG00000005911;ENSSSCG00000006821;ENSSSCG00000012166;ENSSSCG00000023264;ENSSSCG00000027121;ENSSSCG00000030271;ENSSSCG00000031736;ENSSSCG00000031741;ENSSSCG00000036139;ENSSSCG00000036438;ENSSSCG00000038094;ENSSSCG00000038521	K01469+K00799+K00802+K00031+K01581+K00799+K00799+K10808+K10808+K00432+K00432+K07232
Human Diseases	Infectious disease: bacterial	Vibrio cholerae infection	12	53	0.0361517	0.180227	ko05110	ENSSSCG00000000105;ENSSSCG00000006138;ENSSSCG00000007520;ENSSSCG00000011621;ENSSSCG00000011916;ENSSSCG00000014255;ENSSSCG00000015453;ENSSSCG00000017268;ENSSSCG00000028355;ENSSSCG00000031432;ENSSSCG00000033041;ENSSSCG00000038914	K10949+K02146+K04632+K10956+K02145+K10951+K09582+K02677+K05692+K10949+K04632+K09481
Environmental Information Processing	Membrane transport	ABC transporters	13	59	0.0367057	0.180337	ko02010	ENSSSCG00000000781;ENSSSCG00000005423;ENSSSCG00000009215;ENSSSCG00000009496;ENSSSCG00000011782;ENSSSCG00000015390;ENSSSCG00000017256;ENSSSCG00000026473;ENSSSCG00000026996;ENSSSCG00000027986;ENSSSCG00000029990;ENSSSCG00000031141;ENSSSCG00000035000	K05676+K05641+K05681+K05673+K05668+K05658+K05649+K05650+K05673+K05655+K23125+K05647+K05643
Human Diseases	Cardiovascular disease	Hypertrophic cardiomyopathy	18	90	0.0390882	0.189299	ko05410	ENSSSCG00000002029;ENSSSCG00000002315;ENSSSCG00000002385;ENSSSCG00000004570;ENSSSCG00000004803;ENSSSCG00000010184;ENSSSCG00000010816;ENSSSCG00000011046;ENSSSCG00000011441;ENSSSCG00000016200;ENSSSCG00000016887;ENSSSCG00000017306;ENSSSCG00000023031;ENSSSCG00000024784;ENSSSCG00000025532;ENSSSCG00000028355;ENSSSCG00000036145;ENSSSCG00000036237	K17751+K05849+K13377+K10373+K12314+K09821+K13376+K06584+K05865+K07200+K06481+K06493+K12045+K04857+K04872+K05692+K07198+K06583
Organismal Systems	Endocrine system	Aldosterone synthesis and secretion	20	103	0.0407896	0.194756	ko04925	ENSSSCG00000000084;ENSSSCG00000000175;ENSSSCG00000000555;ENSSSCG00000006296;ENSSSCG00000007520;ENSSSCG00000008563;ENSSSCG00000009759;ENSSSCG00000010184;ENSSSCG00000010311;ENSSSCG00000012769;ENSSSCG00000013263;ENSSSCG00000016690;ENSSSCG00000016726;ENSSSCG00000017268;ENSSSCG00000022545;ENSSSCG00000023084;ENSSSCG00000024784;ENSSSCG00000028512;ENSSSCG00000033041;ENSSSCG00000034266	K04374+K08046+K04959+K01540+K04632+K04914+K13885+K09821+K04515+K05850+K09048+K09047+K08041+K02677+K02183+K05850+K04857+K12473+K04632+K04855
Organismal Systems	Endocrine system	Progesterone-mediated oocyte maturation	18	91	0.0430488	0.202688	ko04914	ENSSSCG00000000175;ENSSSCG00000001701;ENSSSCG00000002535;ENSSSCG00000004022;ENSSSCG00000004588;ENSSSCG00000009228;ENSSSCG00000009814;ENSSSCG00000012307;ENSSSCG00000013900;ENSSSCG00000014977;ENSSSCG00000016726;ENSSSCG00000021494;ENSSSCG00000029264;ENSSSCG00000029509;ENSSSCG00000030469;ENSSSCG00000032693;ENSSSCG00000032828;ENSSSCG00000038410	K08046+K04079+K04079+K04373+K21770+K04440+K03352+K21771+K02649+K08556+K08041+K06645+K06633+K10403+K02178+K04441+K03349+K02602
Organismal Systems	Endocrine system	Insulin secretion	17	85	0.0440803	0.204702	ko04911	ENSSSCG00000000084;ENSSSCG00000000175;ENSSSCG00000001589;ENSSSCG00000006296;ENSSSCG00000007520;ENSSSCG00000010311;ENSSSCG00000013263;ENSSSCG00000013892;ENSSSCG00000014213;ENSSSCG00000016690;ENSSSCG00000016726;ENSSSCG00000016751;ENSSSCG00000017268;ENSSSCG00000022672;ENSSSCG00000024784;ENSSSCG00000033041;ENSSSCG00000042162	K04374+K08046+K04581+K01540+K04632+K04515+K09048+K04942+K04943+K09047+K08041+K12407+K02677+K04979+K04857+K04632+K05004
Organismal Systems	Endocrine system	Adipocytokine signaling pathway	16	79	0.0450088	0.206189	ko04920	ENSSSCG00000002009;ENSSSCG00000005838;ENSSSCG00000006328;ENSSSCG00000009228;ENSSSCG00000012825;ENSSSCG00000012880;ENSSSCG00000015405;ENSSSCG00000015784;ENSSSCG00000016200;ENSSSCG00000016223;ENSSSCG00000022364;ENSSSCG00000025188;ENSSSCG00000025729;ENSSSCG00000026904;ENSSSCG00000029275;ENSSSCG00000036145	K01596+K03173+K08526+K04440+K07210+K08765+K06259+K01897+K07200+K01897+K19523+K05062+K16172+K02581+K07202+K07198
Metabolism	Amino acid metabolism	Phenylalanine metabolism	6	21	0.0458165	0.207091	ko00360	ENSSSCG00000010537;ENSSSCG00000012257;ENSSSCG00000013150;ENSSSCG00000022009;ENSSSCG00000023215;ENSSSCG00000040088	K14454+K00274+K15517+K01593+K00274+K00628
Human Diseases	Immune disease	Systemic lupus erythematosus	28	157	0.0485857	0.216718	ko05322	ENSSSCG00000001453;ENSSSCG00000001456;ENSSSCG00000001457;ENSSSCG00000015938;ENSSSCG00000017202;ENSSSCG00000023971;ENSSSCG00000028561;ENSSSCG00000031713;ENSSSCG00000031751;ENSSSCG00000032609;ENSSSCG00000032769;ENSSSCG00000033451;ENSSSCG00000033566;ENSSSCG00000033606;ENSSSCG00000034688;ENSSSCG00000035473;ENSSSCG00000036618;ENSSSCG00000036702;ENSSSCG00000036727;ENSSSCG00000039615;ENSSSCG00000041733;…	K06752+K06752+K06752+K11090+K11253+K11253+K06470+K11251+K11254+K11251+K11251+K11251+K11254+K11251+K11254+K11254+K06463+K05699+K11253+K11251+K11252+K11252+K11254+K11251+K11252+K11251+K11254+K11251
Human Diseases	Drug resistance: antineoplastic	Endocrine resistance	18	93	0.0518212	0.226619	ko01522	ENSSSCG00000000175;ENSSSCG00000002383;ENSSSCG00000007268;ENSSSCG00000007520;ENSSSCG00000009228;ENSSSCG00000013900;ENSSSCG00000014362;ENSSSCG00000016726;ENSSSCG00000017670;ENSSSCG00000025176;ENSSSCG00000025777;ENSSSCG00000032693;ENSSSCG00000032710;ENSSSCG00000033041;ENSSSCG00000037900;ENSSSCG00000038509;ENSSSCG00000039823;ENSSSCG00000039841	K08046+K04379+K17454+K04632+K04440+K02649+K08523+K08041+K04688+K20995+K08550+K04441+K09389+K04632+K04503+K02599+K05931+K17448
Organismal Systems	Digestive system	Vitamin digestion and absorption	7	27	0.0521425	0.226619	ko04977	ENSSSCG00000004272;ENSSSCG00000006290;ENSSSCG00000008595;ENSSSCG00000009759;ENSSSCG00000010011;ENSSSCG00000030921;ENSSSCG00000034756	K14617+K14610+K14462+K13885+K14619+K08757+K14621
Organismal Systems	Development and regeneration	Osteoclast differentiation	24	132	0.0532596	0.228544	ko04380	ENSSSCG00000000087;ENSSSCG00000000137;ENSSSCG00000002383;ENSSSCG00000003608;ENSSSCG00000004856;ENSSSCG00000005838;ENSSSCG00000006350;ENSSSCG00000009228;ENSSSCG00000010301;ENSSSCG00000010816;ENSSSCG00000012825;ENSSSCG00000012967;ENSSSCG00000013237;ENSSSCG00000013735;ENSSSCG00000013900;ENSSSCG00000014016;ENSSSCG00000017254;ENSSSCG00000017306;ENSSSCG00000032527;ENSSSCG00000032693;ENSSSCG00000036115;…	K04403+K08012+K04379+K05856+K04446+K03173+K12560+K04440+K04348+K13376+K07210+K04502+K09438+K09028+K02649+K14381+K04433+K06493+K09030+K04441+K06268+K06463+K03175+K08601
Cellular Processes	Cell growth and death	Necroptosis	29	166	0.0569296	0.23651	ko04217	ENSSSCG00000001701;ENSSSCG00000002535;ENSSSCG00000003153;ENSSSCG00000005838;ENSSSCG00000007206;ENSSSCG00000007508;ENSSSCG00000008878;ENSSSCG00000009228;ENSSSCG00000009327;ENSSSCG00000010311;ENSSSCG00000012657;ENSSSCG00000013022;ENSSSCG00000014016;ENSSSCG00000014540;ENSSSCG00000015545;ENSSSCG00000015790;ENSSSCG00000017402;ENSSSCG00000031713;ENSSSCG00000032609;ENSSSCG00000032769;ENSSSCG00000033451;…	K04079+K04079+K13625+K03173+K10630+K12965+K05864+K04440+K10802+K04515+K04727+K00688+K14381+K00522+K01915+K05863+K11223+K11251+K11251+K11251+K11251+K11251+K05863+K16342+K11251+K08601+K11251+K11251+K11251
Organismal Systems	Endocrine system	Cortisol synthesis and secretion	14	69	0.0574734	0.23651	ko04927	ENSSSCG00000000084;ENSSSCG00000000175;ENSSSCG00000000555;ENSSSCG00000007520;ENSSSCG00000008563;ENSSSCG00000009759;ENSSSCG00000010184;ENSSSCG00000013263;ENSSSCG00000016690;ENSSSCG00000016726;ENSSSCG00000024784;ENSSSCG00000028512;ENSSSCG00000033041;ENSSSCG00000034266	K04374+K08046+K04959+K04632+K04914+K13885+K09821+K09048+K09047+K08041+K04857+K12473+K04632+K04855
Metabolism	Carbohydrate metabolism	Pyruvate metabolism	9	39	0.058238	0.23651	ko00620	ENSSSCG00000002009;ENSSSCG00000002712;ENSSSCG00000004049;ENSSSCG00000004454;ENSSSCG00000009889;ENSSSCG00000012926;ENSSSCG00000013366;ENSSSCG00000023643;ENSSSCG00000025751	K01596+K00102+K00626+K00029+K00128+K01958+K00016+K00161+K00025
Metabolism	Energy metabolism	Oxidative phosphorylation	25	140	0.0590686	0.23651	ko00190	ENSSSCG00000000405;ENSSSCG00000000905;ENSSSCG00000002907;ENSSSCG00000004480;ENSSSCG00000004499;ENSSSCG00000005528;ENSSSCG00000006138;ENSSSCG00000007524;ENSSSCG00000008466;ENSSSCG00000010795;ENSSSCG00000011356;ENSSSCG00000011893;ENSSSCG00000011916;ENSSSCG00000013046;ENSSSCG00000015973;ENSSSCG00000016100;ENSSSCG00000017114;ENSSSCG00000017544;ENSSSCG00000023277;ENSSSCG00000023903;ENSSSCG00000024144;…	K02133+K11352+K02267+K02270+K02132+K03952+K02146+K02135+K02270+K03955+K00414+K02260+K02145+K02273+K02128+K03959+K03939+K02128+K03945+K02129+K03940+K00413+K03949+K03968+K02272
Metabolism	Nucleotide metabolism	Pyrimidine metabolism	12	57	0.0592344	0.23651	ko00240	ENSSSCG00000002746;ENSSSCG00000003885;ENSSSCG00000003973;ENSSSCG00000008647;ENSSSCG00000010594;ENSSSCG00000018052;ENSSSCG00000031741;ENSSSCG00000034779;ENSSSCG00000036139;ENSSSCG00000037120;ENSSSCG00000039867;ENSSSCG00000040678	K00254+K13800+K01937+K13809+K01081+K01081+K10808+K01081+K10808+K00857+K00876+K00560
Metabolism	Amino acid metabolism	Tryptophan metabolism	10	45	0.0593019	0.23651	ko00380	ENSSSCG00000004049;ENSSSCG00000008571;ENSSSCG00000009889;ENSSSCG00000012257;ENSSSCG00000022009;ENSSSCG00000023054;ENSSSCG00000023215;ENSSSCG00000025686;ENSSSCG00000039539;ENSSSCG00000040296	K00626+K07515+K00128+K00274+K01593+K00463+K00274+K00486+K15791+K07514
Human Diseases	Cancer: overview	Pathways in cancer	80	522	0.060133	0.237036	ko05200	ENSSSCG00000000175;ENSSSCG00000000843;ENSSSCG00000000849;ENSSSCG00000001695;ENSSSCG00000001701;ENSSSCG00000001912;ENSSSCG00000001963;ENSSSCG00000002383;ENSSSCG00000002385;ENSSSCG00000002535;ENSSSCG00000002754;ENSSSCG00000003342;ENSSSCG00000003709;ENSSSCG00000004524;ENSSSCG00000005710;ENSSSCG00000005838;ENSSSCG00000006328;ENSSSCG00000006821;ENSSSCG00000007268;ENSSSCG00000007520;ENSSSCG00000008629;…	K08046+K22182+K09487+K05448+K04079+K10054+K09592+K04379+K13377+K04079+K00355+K02353+K06240+K04501+K06247+K03173+K08526+K00799+K17454+K04632+K17388+K05091+K06231+K05433+K04357+K04440+K05092+K22182+K09821+K09288+K04515+K13376+K06243+K05449+K08557+K06237+K07210+K09438+K10140+K02649+K05097+K05095+K04548+K06244+K06237+K06237+K06226+K00182+K08738+K08041+K06481+K04358+K02677+K11223+K08527+K04688+K02183+…
Metabolism	Metabolism of other amino acids	beta-Alanine metabolism	8	34	0.0652749	0.252371	ko00410	ENSSSCG00000002357;ENSSSCG00000007140;ENSSSCG00000008571;ENSSSCG00000009889;ENSSSCG00000012911;ENSSSCG00000031450;ENSSSCG00000038607;ENSSSCG00000040296	K00140+K12259+K07515+K00128+K14755+K01578+K18966+K07514
Organismal Systems	Digestive system	Salivary secretion	16	83	0.0660945	0.252371	ko04970	ENSSSCG00000000175;ENSSSCG00000000555;ENSSSCG00000003569;ENSSSCG00000006296;ENSSSCG00000007520;ENSSSCG00000009856;ENSSSCG00000010429;ENSSSCG00000012769;ENSSSCG00000014255;ENSSSCG00000016726;ENSSSCG00000017041;ENSSSCG00000017268;ENSSSCG00000021475;ENSSSCG00000022545;ENSSSCG00000023084;ENSSSCG00000033041	K08046+K04959+K05742+K01540+K04632+K13240+K07376+K05850+K10951+K08041+K04136+K02677+K13855+K02183+K05850+K04632
Organismal Systems	Excretory system	Endocrine and other factor-regulated calcium reabsorption	12	58	0.0662567	0.252371	ko04961	ENSSSCG00000000175;ENSSSCG00000002315;ENSSSCG00000005641;ENSSSCG00000006296;ENSSSCG00000007520;ENSSSCG00000012769;ENSSSCG00000017268;ENSSSCG00000023084;ENSSSCG00000024668;ENSSSCG00000025777;ENSSSCG00000033041;ENSSSCG00000037131	K08046+K05849+K01528+K01540+K04632+K05850+K02677+K05850+K01325+K08550+K04632+K04644
Environmental Information Processing	Signal transduction	Apelin signaling pathway	25	142	0.0678017	0.255386	ko04371	ENSSSCG00000000175;ENSSSCG00000000555;ENSSSCG00000000645;ENSSSCG00000002315;ENSSSCG00000003569;ENSSSCG00000004524;ENSSSCG00000005169;ENSSSCG00000007231;ENSSSCG00000009856;ENSSSCG00000010447;ENSSSCG00000014149;ENSSSCG00000015323;ENSSSCG00000016200;ENSSSCG00000016726;ENSSSCG00000017670;ENSSSCG00000022545;ENSSSCG00000025176;ENSSSCG00000025698;ENSSSCG00000028777;ENSSSCG00000029275;ENSSSCG00000033786;…	K08046+K04959+K08341+K05849+K05742+K04501+K02991+K00907+K13240+K12313+K04454+K04548+K07200+K08041+K04688+K02183+K20995+K03982+K00907+K07202+K07830+K07198+K00907+K04503+K05225
Metabolism	Carbohydrate metabolism	Pentose phosphate pathway	7	29	0.0730132	0.269433	ko00030	ENSSSCG00000002873;ENSSSCG00000003812;ENSSSCG00000010947;ENSSSCG00000021129;ENSSSCG00000028197;ENSSSCG00000032556;ENSSSCG00000038300	K01810+K01835+K03841+K00850+K00850+K01623+K01623
Human Diseases	Infectious disease: viral	Influenza A	29	170	0.0731206	0.269433	ko05164	ENSSSCG00000001453;ENSSSCG00000001456;ENSSSCG00000001457;ENSSSCG00000001912;ENSSSCG00000002023;ENSSSCG00000004038;ENSSSCG00000004262;ENSSSCG00000006512;ENSSSCG00000006543;ENSSSCG00000008648;ENSSSCG00000009881;ENSSSCG00000012077;ENSSSCG00000012825;ENSSSCG00000013784;ENSSSCG00000013900;ENSSSCG00000015086;ENSSSCG00000015790;ENSSSCG00000015897;ENSSSCG00000016714;ENSSSCG00000017268;ENSSSCG00000026082;…	K06752+K06752+K06752+K10054+K14396+K01315+K15042+K00787+K12968+K15045+K14216+K14754+K07210+K09507+K02649+K09635+K05863+K12647+K08738+K02677+K09523+K02581+K05692+K23940+K15047+K05410+K03237+K05863+K14396
Human Diseases	Cancer: specific types	Pancreatic cancer	15	78	0.0747774	0.272576	ko05212	ENSSSCG00000001695;ENSSSCG00000002385;ENSSSCG00000004524;ENSSSCG00000007268;ENSSSCG00000009134;ENSSSCG00000009228;ENSSSCG00000010816;ENSSSCG00000012825;ENSSSCG00000013243;ENSSSCG00000013900;ENSSSCG00000017670;ENSSSCG00000032710;ENSSSCG00000035249;ENSSSCG00000037066;ENSSSCG00000037900	K05448+K13377+K04501+K17454+K04357+K04440+K13376+K07210+K10140+K02649+K04688+K09389+K04402+K04402+K04503
Metabolism	Carbohydrate metabolism	Amino sugar and nucleotide sugar metabolism	10	47	0.0760576	0.274293	ko00520	ENSSSCG00000002873;ENSSSCG00000003812;ENSSSCG00000005373;ENSSSCG00000006340;ENSSSCG00000008143;ENSSSCG00000008808;ENSSSCG00000010253;ENSSSCG00000016751;ENSSSCG00000024990;ENSSSCG00000030150	K01810+K01835+K05304+K00972+K08678+K02564+K00844+K12407+K01809+K00012
Human Diseases	Cancer: overview	Central carbon metabolism in cancer	13	66	0.079644	0.284203	ko05230	ENSSSCG00000008842;ENSSSCG00000009314;ENSSSCG00000010253;ENSSSCG00000010517;ENSSSCG00000013366;ENSSSCG00000013900;ENSSSCG00000016720;ENSSSCG00000016751;ENSSSCG00000021129;ENSSSCG00000023643;ENSSSCG00000024018;ENSSSCG00000024351;ENSSSCG00000028197	K05091+K05092+K00844+K01834+K00016+K02649+K01834+K12407+K00850+K00161+K08180+K05099+K00850
Metabolism	Amino acid metabolism	Histidine metabolism	6	24	0.0813381	0.286144	ko00340	ENSSSCG00000001823;ENSSSCG00000009889;ENSSSCG00000012257;ENSSSCG00000012911;ENSSSCG00000017861;ENSSSCG00000023215	K01712+K00128+K00274+K14755+K01437+K00274
Cellular Processes	Cell growth and death	Ferroptosis	12	60	0.0818759	0.286144	ko04216	ENSSSCG00000002655;ENSSSCG00000003153;ENSSSCG00000009169;ENSSSCG00000011640;ENSSSCG00000011700;ENSSSCG00000011848;ENSSSCG00000014540;ENSSSCG00000015784;ENSSSCG00000016223;ENSSSCG00000022404;ENSSSCG00000027157;ENSSSCG00000027205	K10435+K13625+K14714+K14736+K13624+K06503+K00522+K01897+K01897+K06519+K14685+K13515
Cellular Processes	Cell growth and death	Apoptosis	24	140	0.0920534	0.318429	ko04210	ENSSSCG00000000084;ENSSSCG00000000190;ENSSSCG00000000194;ENSSSCG00000000555;ENSSSCG00000002383;ENSSSCG00000005524;ENSSSCG00000005838;ENSSSCG00000006431;ENSSSCG00000009228;ENSSSCG00000011171;ENSSSCG00000012657;ENSSSCG00000012825;ENSSSCG00000012970;ENSSSCG00000013900;ENSSSCG00000014248;ENSSSCG00000016714;ENSSSCG00000026784;ENSSSCG00000027190;ENSSSCG00000028355;ENSSSCG00000033295;ENSSSCG00000035249;…	K04374+K07374+K07374+K04959+K04379+K19901+K03173+K06114+K04440+K01365+K04727+K07210+K08569+K02649+K07611+K08738+K07611+K07374+K05692+K03237+K04402+K04402+K01373+K02539
Human Diseases	Cancer: specific types	Hepatocellular carcinoma	27	161	0.0957498	0.32787	ko05225	ENSSSCG00000000843;ENSSSCG00000002385;ENSSSCG00000002754;ENSSSCG00000003342;ENSSSCG00000004524;ENSSSCG00000006821;ENSSSCG00000007268;ENSSSCG00000010131;ENSSSCG00000010816;ENSSSCG00000013243;ENSSSCG00000013900;ENSSSCG00000016628;ENSSSCG00000017268;ENSSSCG00000017670;ENSSSCG00000021644;ENSSSCG00000024351;ENSSSCG00000028355;ENSSSCG00000029870;ENSSSCG00000030271;ENSSSCG00000031736;ENSSSCG00000032710;…	K22182+K13377+K00355+K02353+K04501+K00799+K17454+K22182+K13376+K10140+K02649+K00182+K02677+K04688+K11723+K05099+K05692+K00312+K00799+K00799+K09389+K04402+K13769+K04402+K04503+K11651+K17448
Organismal Systems	Endocrine system	Thyroid hormone signaling pathway	20	115	0.10407	0.352798	ko04919	ENSSSCG00000002029;ENSSSCG00000003569;ENSSSCG00000006296;ENSSSCG00000006328;ENSSSCG00000008040;ENSSSCG00000010483;ENSSSCG00000012050;ENSSSCG00000013900;ENSSSCG00000016192;ENSSSCG00000016434;ENSSSCG00000017268;ENSSSCG00000017306;ENSSSCG00000022383;ENSSSCG00000024621;ENSSSCG00000025176;ENSSSCG00000025777;ENSSSCG00000028355;ENSSSCG00000035098;ENSSSCG00000037900;ENSSSCG00000038509	K17751+K05742+K01540+K08526+K07207+K05860+K17901+K02649+K05857+K07208+K02677+K06493+K09183+K06062+K20995+K08550+K05692+K15146+K04503+K02599
Genetic Information Processing	Folding, sorting and degradation	Ubiquitin mediated proteolysis	25	149	0.105278	0.353357	ko04120	ENSSSCG00000001912;ENSSSCG00000003949;ENSSSCG00000004919;ENSSSCG00000006137;ENSSSCG00000007423;ENSSSCG00000008394;ENSSSCG00000009814;ENSSSCG00000011393;ENSSSCG00000012637;ENSSSCG00000013243;ENSSSCG00000016234;ENSSSCG00000016722;ENSSSCG00000023379;ENSSSCG00000026488;ENSSSCG00000028327;ENSSSCG00000031392;ENSSSCG00000032828;ENSSSCG00000033323;ENSSSCG00000033602;ENSSSCG00000033987;ENSSSCG00000035825;…	K10054+K03363+K13305+K05633+K06688+K10606+K03352+K10698+K10447+K10140+K03869+K06689+K04553+K20217+K07868+K20217+K03349+K06689+K04649+K20217+K10582+K10591+K03175+K10615+K02207
Cellular Processes	Transport and catabolism	Mitophagy - animal	12	63	0.109303	0.362939	ko04137	ENSSSCG00000000084;ENSSSCG00000000645;ENSSSCG00000004142;ENSSSCG00000007268;ENSSSCG00000009228;ENSSSCG00000009742;ENSSSCG00000014016;ENSSSCG00000015384;ENSSSCG00000023247;ENSSSCG00000024388;ENSSSCG00000031103;ENSSSCG00000033786	K04374+K08341+K21361+K17454+K04440+K21357+K14381+K17771+K19946+K15464+K05410+K07830
Human Diseases	Infectious disease: parasitic	Toxoplasmosis	20	116	0.111197	0.362939	ko05145	ENSSSCG00000000087;ENSSSCG00000001453;ENSSSCG00000001456;ENSSSCG00000001457;ENSSSCG00000002385;ENSSSCG00000003709;ENSSSCG00000005710;ENSSSCG00000009228;ENSSSCG00000010330;ENSSSCG00000010816;ENSSSCG00000011377;ENSSSCG00000012825;ENSSSCG00000015618;ENSSSCG00000016714;ENSSSCG00000017254;ENSSSCG00000026904;ENSSSCG00000028512;ENSSSCG00000032693;ENSSSCG00000038082;ENSSSCG00000047932	K04403+K06752+K06752+K06752+K13377+K06240+K06247+K04440+K09565+K13376+K06243+K07210+K06244+K08738+K04433+K02581+K12473+K04441+K03175+K03283
Metabolism	Glycan biosynthesis and metabolism	Mucin type O-glycan biosynthesis	7	32	0.112297	0.362939	ko00512	ENSSSCG00000002306;ENSSSCG00000004584;ENSSSCG00000005943;ENSSSCG00000009705;ENSSSCG00000011195;ENSSSCG00000021805;ENSSSCG00000026146	K00710+K09662+K00780+K00710+K00710+K00710+K00710
Human Diseases	Endocrine and metabolic disease	Non-alcoholic fatty liver disease	27	164	0.113256	0.362939	ko04932	ENSSSCG00000000084;ENSSSCG00000000905;ENSSSCG00000002907;ENSSSCG00000004480;ENSSSCG00000005528;ENSSSCG00000005838;ENSSSCG00000008466;ENSSSCG00000009228;ENSSSCG00000009794;ENSSSCG00000010795;ENSSSCG00000011356;ENSSSCG00000013046;ENSSSCG00000013900;ENSSSCG00000016100;ENSSSCG00000016200;ENSSSCG00000016714;ENSSSCG00000017114;ENSSSCG00000023277;ENSSSCG00000024144;ENSSSCG00000025188;ENSSSCG00000025729;…	K04374+K11352+K02267+K02270+K03952+K03173+K02270+K04440+K09113+K03955+K00414+K02273+K02649+K03959+K07200+K08738+K03939+K03945+K03940+K05062+K16172+K00413+K03237+K07198+K03949+K03968+K02272
Human Diseases	Neurodegenerative disease	Amyotrophic lateral sclerosis	11	57	0.113485	0.362939	ko05014	ENSSSCG00000003089;ENSSSCG00000006354;ENSSSCG00000009856;ENSSSCG00000010301;ENSSSCG00000016714;ENSSSCG00000017254;ENSSSCG00000021355;ENSSSCG00000032693;ENSSSCG00000036115;ENSSSCG00000036438;ENSSSCG00000038094	K11518+K11518+K13240+K04348+K08738+K04433+K04565+K04441+K06268+K00432+K00432
Organismal Systems	Circulatory system	Vascular smooth muscle contraction	23	137	0.115914	0.36724	ko04270	ENSSSCG00000000175;ENSSSCG00000000555;ENSSSCG00000007231;ENSSSCG00000007520;ENSSSCG00000007527;ENSSSCG00000008294;ENSSSCG00000008629;ENSSSCG00000010184;ENSSSCG00000010429;ENSSSCG00000010447;ENSSSCG00000012913;ENSSSCG00000016726;ENSSSCG00000017041;ENSSSCG00000017268;ENSSSCG00000022545;ENSSSCG00000024784;ENSSSCG00000028777;ENSSSCG00000032549;ENSSSCG00000033041;ENSSSCG00000036402;ENSSSCG00000036874;…	K08046+K04959+K00907+K04632+K05227+K12315+K17388+K09821+K07376+K12313+K06269+K08041+K04136+K02677+K02183+K04857+K00907+K04346+K04632+K12755+K00907+K16342+K12751
Human Diseases	Cancer: specific types	Chronic myeloid leukemia	14	77	0.119015	0.370367	ko05220	ENSSSCG00000002385;ENSSSCG00000004524;ENSSSCG00000007268;ENSSSCG00000010816;ENSSSCG00000012825;ENSSSCG00000013243;ENSSSCG00000013900;ENSSSCG00000017402;ENSSSCG00000032710;ENSSSCG00000035249;ENSSSCG00000035537;ENSSSCG00000037066;ENSSSCG00000037900;ENSSSCG00000039841	K13377+K04501+K17454+K13376+K07210+K10140+K02649+K11223+K09389+K04402+K08367+K04402+K04503+K17448
Metabolism	Glycan biosynthesis and metabolism	Glycosphingolipid biosynthesis - ganglio series	4	15	0.119851	0.370367	ko00604	ENSSSCG00000005623;ENSSSCG00000005943;ENSSSCG00000032053;ENSSSCG00000033425	K03376+K00780+K03369+K03375
Organismal Systems	Development and regeneration	Axon guidance	29	179	0.120495	0.370367	ko04360	ENSSSCG00000000896;ENSSSCG00000003527;ENSSSCG00000004663;ENSSSCG00000007675;ENSSSCG00000008560;ENSSSCG00000008629;ENSSSCG00000008919;ENSSSCG00000009362;ENSSSCG00000010301;ENSSSCG00000010311;ENSSSCG00000010512;ENSSSCG00000012002;ENSSSCG00000012974;ENSSSCG00000013900;ENSSSCG00000015398;ENSSSCG00000015830;ENSSSCG00000016569;ENSSSCG00000017268;ENSSSCG00000022726;ENSSSCG00000024351;ENSSSCG00000026130;…	K06845+K05111+K06842+K05113+K07529+K17388+K05106+K04967+K04348+K04515+K06838+K06754+K05765+K02649+K06840+K07521+K06226+K02677+K07530+K05099+K05104+K06820+K05743+K10031+K06842+K06268+K12755+K05746+K06765
Human Diseases	Infectious disease: bacterial	Salmonella infection	35	221	0.121271	0.370367	ko05132	ENSSSCG00000000087;ENSSSCG00000000694;ENSSSCG00000000849;ENSSSCG00000001701;ENSSSCG00000002383;ENSSSCG00000002535;ENSSSCG00000005838;ENSSSCG00000006612;ENSSSCG00000008629;ENSSSCG00000009228;ENSSSCG00000010908;ENSSSCG00000011233;ENSSSCG00000011471;ENSSSCG00000012825;ENSSSCG00000016578;ENSSSCG00000016714;ENSSSCG00000017254;ENSSSCG00000018005;ENSSSCG00000018007;ENSSSCG00000020962;ENSSSCG00000022175;…	K04403+K00134+K09487+K04079+K04379+K04079+K03173+K17274+K17388+K04440+K06478+K10416+K04437+K07210+K04437+K08738+K04433+K10352+K10352+K10418+K10352+K23935+K10302+K05692+K23940+K10352+K05759+K23583+K07900+K04441+K12755+K03175+K10352+K12751+K13883
Organismal Systems	Endocrine system	Parathyroid hormone synthesis, secretion and action	18	104	0.122465	0.370676	ko04928	ENSSSCG00000000084;ENSSSCG00000000175;ENSSSCG00000000555;ENSSSCG00000002039;ENSSSCG00000002383;ENSSSCG00000002806;ENSSSCG00000006132;ENSSSCG00000006328;ENSSSCG00000007520;ENSSSCG00000013263;ENSSSCG00000014149;ENSSSCG00000014362;ENSSSCG00000016690;ENSSSCG00000016726;ENSSSCG00000017268;ENSSSCG00000032549;ENSSSCG00000033041;ENSSSCG00000036363	K04374+K08046+K04959+K07763+K04379+K07995+K07996+K08526+K04632+K09048+K04454+K08523+K09047+K08041+K02677+K04346+K04632+K13293
Human Diseases	Cancer: specific types	Bladder cancer	8	39	0.124855	0.372407	ko05219	ENSSSCG00000001695;ENSSSCG00000004789;ENSSSCG00000007268;ENSSSCG00000009134;ENSSSCG00000014362;ENSSSCG00000032170;ENSSSCG00000032710;ENSSSCG00000037900	K05448+K16857+K17454+K04357+K08523+K08803+K09389+K04503
Human Diseases	Infectious disease: bacterial	Shigellosis	38	243	0.126141	0.372407	ko05131	ENSSSCG00000000087;ENSSSCG00000000555;ENSSSCG00000000645;ENSSSCG00000005838;ENSSSCG00000007206;ENSSSCG00000008629;ENSSSCG00000008878;ENSSSCG00000009228;ENSSSCG00000010253;ENSSSCG00000010483;ENSSSCG00000012399;ENSSSCG00000012825;ENSSSCG00000013900;ENSSSCG00000014016;ENSSSCG00000014170;ENSSSCG00000016192;ENSSSCG00000016714;ENSSSCG00000016722;ENSSSCG00000017168;ENSSSCG00000017202;ENSSSCG00000017670;…	K04403+K04959+K08341+K03173+K10630+K17388+K05864+K04440+K00844+K05860+K12358+K07210+K02649+K14381+K04281+K05857+K08738+K06689+K16938+K11253+K04688+K10704+K11253+K15464+K02581+K05692+K05759+K10704+K05410+K06106+K04441+K06689+K12836+K17847+K12755+K05699+K11253+K03175
Organismal Systems	Endocrine system	Growth hormone synthesis, secretion and action	20	118	0.126333	0.372407	ko04935	ENSSSCG00000000084;ENSSSCG00000000175;ENSSSCG00000000555;ENSSSCG00000002383;ENSSSCG00000007520;ENSSSCG00000009228;ENSSSCG00000013263;ENSSSCG00000013735;ENSSSCG00000013900;ENSSSCG00000016690;ENSSSCG00000016726;ENSSSCG00000017254;ENSSSCG00000017268;ENSSSCG00000017402;ENSSSCG00000020906;ENSSSCG00000024784;ENSSSCG00000025729;ENSSSCG00000032693;ENSSSCG00000033041;ENSSSCG00000039841	K04374+K08046+K04959+K04379+K04632+K04440+K09048+K09028+K02649+K09047+K08041+K04433+K02677+K11223+K04284+K04857+K16172+K04441+K04632+K17448
Genetic Information Processing	Folding, sorting and degradation	RNA degradation	14	78	0.128692	0.373475	ko03018	ENSSSCG00000007382;ENSSSCG00000009319;ENSSSCG00000011601;ENSSSCG00000014338;ENSSSCG00000016077;ENSSSCG00000017904;ENSSSCG00000021129;ENSSSCG00000021652;ENSSSCG00000022343;ENSSSCG00000028197;ENSSSCG00000034572;ENSSSCG00000035790;ENSSSCG00000037958;ENSSSCG00000039331	K13126+K12572+K12622+K04043+K04077+K01689+K00850+K12627+K01689+K00850+K12593+K14443+K14443+K12592
Metabolism	Biosynthesis of other secondary metabolites	Neomycin, kanamycin and gentamicin biosynthesis	2	5	0.128898	0.373475	ko00524	ENSSSCG00000010253;ENSSSCG00000016751	K00844+K12407
Organismal Systems	Endocrine system	Ovarian steroidogenesis	9	46	0.134598	0.381661	ko04913	ENSSSCG00000000175;ENSSSCG00000002349;ENSSSCG00000003825;ENSSSCG00000007520;ENSSSCG00000009759;ENSSSCG00000016726;ENSSSCG00000028512;ENSSSCG00000033041;ENSSSCG00000037292	K08046+K01068+K07418+K04632+K13885+K08041+K12473+K04632+K16342
Organismal Systems	Immune system	IL-17 signaling pathway	16	92	0.135101	0.381661	ko04657	ENSSSCG00000000849;ENSSSCG00000001701;ENSSSCG00000002383;ENSSSCG00000002535;ENSSSCG00000004624;ENSSSCG00000005838;ENSSSCG00000006588;ENSSSCG00000006590;ENSSSCG00000009228;ENSSSCG00000009814;ENSSSCG00000012825;ENSSSCG00000012967;ENSSSCG00000031103;ENSSSCG00000032693;ENSSSCG00000034207;ENSSSCG00000038082	K09487+K04079+K04379+K04079+K06855+K03173+K21128+K21127+K04440+K03352+K07210+K04502+K05410+K04441+K10048+K03175
Organismal Systems	Endocrine system	GnRH signaling pathway	16	92	0.135101	0.381661	ko04912	ENSSSCG00000000084;ENSSSCG00000000175;ENSSSCG00000000555;ENSSSCG00000002039;ENSSSCG00000007520;ENSSSCG00000009228;ENSSSCG00000010311;ENSSSCG00000014362;ENSSSCG00000016726;ENSSSCG00000017254;ENSSSCG00000017268;ENSSSCG00000022545;ENSSSCG00000024784;ENSSSCG00000032693;ENSSSCG00000033041;ENSSSCG00000037292	K04374+K08046+K04959+K07763+K04632+K04440+K04515+K08523+K08041+K04433+K02677+K02183+K04857+K04441+K04632+K16342
Human Diseases	Neurodegenerative disease	Alzheimer disease	52	345	0.137405	0.384962	ko05010	ENSSSCG00000000084;ENSSSCG00000000190;ENSSSCG00000000194;ENSSSCG00000000405;ENSSSCG00000000439;ENSSSCG00000000555;ENSSSCG00000000694;ENSSSCG00000000905;ENSSSCG00000002907;ENSSSCG00000003342;ENSSSCG00000004480;ENSSSCG00000004499;ENSSSCG00000004839;ENSSSCG00000005528;ENSSSCG00000005838;ENSSSCG00000007524;ENSSSCG00000008466;ENSSSCG00000008878;ENSSSCG00000009228;ENSSSCG00000009742;ENSSSCG00000009856;…	K04374+K07374+K07374+K02133+K10396+K04959+K00134+K11352+K02267+K02353+K02270+K02132+K04809+K03952+K03173+K02135+K02270+K05864+K04440+K21357+K13240+K04348+K09565+K03955+K00414+K02273+K02649+K21423+K05863+K02128+K03959+K00182+K08738+K03939+K04380+K02128+K02183+K03945+K03940+K04857+K16172+K07374+K00312+K00413+K03237+K05863+K06268+K03949+K07375+K03968+K02272+K01059
Metabolism	Carbohydrate metabolism	Galactose metabolism	7	34	0.143567	0.390971	ko00052	ENSSSCG00000003812;ENSSSCG00000010253;ENSSSCG00000016751;ENSSSCG00000021129;ENSSSCG00000028197;ENSSSCG00000035454;ENSSSCG00000040608	K01835+K00844+K12407+K00850+K00850+K07966+K00011
Metabolism	Carbohydrate metabolism	Propanoate metabolism	7	34	0.143567	0.390971	ko00640	ENSSSCG00000002357;ENSSSCG00000004049;ENSSSCG00000004465;ENSSSCG00000008571;ENSSSCG00000013366;ENSSSCG00000031450;ENSSSCG00000040296	K00140+K00626+K00167+K07515+K00016+K01578+K07514
Genetic Information Processing	Replication and repair	DNA replication	7	34	0.143567	0.390971	ko03030	ENSSSCG00000003128;ENSSSCG00000006273;ENSSSCG00000011624;ENSSSCG00000016488;ENSSSCG00000022823;ENSSSCG00000025488;ENSSSCG00000033051	K10747+K02212+K02540+K03111+K02209+K02541+K02324
Environmental Information Processing	Signal transduction	cAMP signaling pathway	36	232	0.144163	0.390971	ko04024	ENSSSCG00000000175;ENSSSCG00000001589;ENSSSCG00000002383;ENSSSCG00000003569;ENSSSCG00000004856;ENSSSCG00000006296;ENSSSCG00000006785;ENSSSCG00000007520;ENSSSCG00000007527;ENSSSCG00000008629;ENSSSCG00000009045;ENSSSCG00000009228;ENSSSCG00000009496;ENSSSCG00000010311;ENSSSCG00000010483;ENSSSCG00000012034;ENSSSCG00000012769;ENSSSCG00000012913;ENSSSCG00000013263;ENSSSCG00000013900;ENSSSCG00000014391;…	K08046+K04581+K04379+K05742+K04446+K01540+K04353+K04632+K05227+K17388+K06231+K04440+K05673+K04515+K05860+K05731+K05850+K06269+K09048+K02649+K12490+K09047+K08041+K04284+K13360+K02183+K05850+K05730+K04857+K05673+K04950+K04632+K04955+K07830+K13293+K12755
Organismal Systems	Endocrine system	Estrogen signaling pathway	23	141	0.145358	0.391083	ko04915	ENSSSCG00000000084;ENSSSCG00000000175;ENSSSCG00000000555;ENSSSCG00000000849;ENSSSCG00000001549;ENSSSCG00000001701;ENSSSCG00000002383;ENSSSCG00000002535;ENSSSCG00000007520;ENSSSCG00000013263;ENSSSCG00000013900;ENSSSCG00000014362;ENSSSCG00000014977;ENSSSCG00000016690;ENSSSCG00000016726;ENSSSCG00000017464;ENSSSCG00000017475;ENSSSCG00000022545;ENSSSCG00000024067;ENSSSCG00000025777;ENSSSCG00000033041;…	K04374+K08046+K04959+K09487+K09571+K04079+K04379+K04079+K04632+K09048+K02649+K08523+K08556+K09047+K08041+K07604+K08527+K02183+K07604+K08550+K04632+K17448+K03283
Genetic Information Processing	Folding, sorting and degradation	Protein export	5	22	0.147684	0.394212	ko03060	ENSSSCG00000004912;ENSSSCG00000011621;ENSSSCG00000015769;ENSSSCG00000029608;ENSSSCG00000038914	K13280+K10956+K12948+K12275+K09481
Organismal Systems	Nervous system	Long-term potentiation	12	67	0.153228	0.405814	ko04720	ENSSSCG00000000084;ENSSSCG00000000298;ENSSSCG00000000555;ENSSSCG00000004022;ENSSSCG00000006785;ENSSSCG00000010301;ENSSSCG00000010311;ENSSSCG00000012913;ENSSSCG00000016726;ENSSSCG00000017268;ENSSSCG00000022545;ENSSSCG00000036115	K04374+K08050+K04959+K04373+K04353+K04348+K04515+K06269+K08041+K02677+K02183+K06268
Metabolism	Carbohydrate metabolism	Inositol phosphate metabolism	13	74	0.157142	0.412955	ko00562	ENSSSCG00000000436;ENSSSCG00000000591;ENSSSCG00000000685;ENSSSCG00000002357;ENSSSCG00000009050;ENSSSCG00000010483;ENSSSCG00000010687;ENSSSCG00000010765;ENSSSCG00000012315;ENSSSCG00000015283;ENSSSCG00000016192;ENSSSCG00000036785;ENSSSCG00000040863	K00920+K00923+K01803+K00140+K01109+K05860+K21798+K01106+K20279+K00923+K05857+K18083+K00915
Metabolism	Lipid metabolism	Glycerolipid metabolism	11	61	0.161085	0.42006	ko00561	ENSSSCG00000004509;ENSSSCG00000007019;ENSSSCG00000008624;ENSSSCG00000009233;ENSSSCG00000009889;ENSSSCG00000010691;ENSSSCG00000012202;ENSSSCG00000023539;ENSSSCG00000025901;ENSSSCG00000040608;ENSSSCG00000040631	K22284+K13506+K15728+K13506+K00128+K18693+K00864+K13517+K13513+K00011+K01059
Human Diseases	Substance dependence	Cocaine addiction	9	48	0.163008	0.420093	ko05030	ENSSSCG00000000084;ENSSSCG00000007520;ENSSSCG00000012257;ENSSSCG00000013263;ENSSSCG00000016690;ENSSSCG00000022009;ENSSSCG00000023215;ENSSSCG00000033041;ENSSSCG00000035402	K04374+K04632+K00274+K09048+K09047+K01593+K00274+K04632+K13765
Human Diseases	Cancer: specific types	Acute myeloid leukemia	12	68	0.165461	0.420093	ko05221	ENSSSCG00000001912;ENSSSCG00000007754;ENSSSCG00000008842;ENSSSCG00000009314;ENSSSCG00000012825;ENSSSCG00000013237;ENSSSCG00000013900;ENSSSCG00000017402;ENSSSCG00000017475;ENSSSCG00000017670;ENSSSCG00000035537;ENSSSCG00000037900	K10054+K06461+K05091+K05092+K07210+K09438+K02649+K11223+K08527+K04688+K08367+K04503
Metabolism	Carbohydrate metabolism	Citrate cycle (TCA cycle)	6	29	0.16592	0.420093	ko00020	ENSSSCG00000000064;ENSSSCG00000002009;ENSSSCG00000012926;ENSSSCG00000023264;ENSSSCG00000023643;ENSSSCG00000025751	K01681+K01596+K01958+K00031+K00161+K00025
Organismal Systems	Digestive system	Pancreatic secretion	17	102	0.1664	0.420093	ko04972	ENSSSCG00000000175;ENSSSCG00000000555;ENSSSCG00000003569;ENSSSCG00000006296;ENSSSCG00000006785;ENSSSCG00000007520;ENSSSCG00000011694;ENSSSCG00000012769;ENSSSCG00000014255;ENSSSCG00000016726;ENSSSCG00000017268;ENSSSCG00000021475;ENSSSCG00000023084;ENSSSCG00000031311;ENSSSCG00000033041;ENSSSCG00000036331;ENSSSCG00000039921	K08046+K04959+K05742+K01540+K04353+K04632+K01291+K05850+K10951+K08041+K02677+K13855+K05850+K01176+K04632+K01176+K01176
Organismal Systems	Sensory system	Inflammatory mediator regulation of TRP channels	18	109	0.167625	0.420093	ko04750	ENSSSCG00000000175;ENSSSCG00000000555;ENSSSCG00000003825;ENSSSCG00000007520;ENSSSCG00000009228;ENSSSCG00000010311;ENSSSCG00000010546;ENSSSCG00000012913;ENSSSCG00000013900;ENSSSCG00000016726;ENSSSCG00000017254;ENSSSCG00000017268;ENSSSCG00000017863;ENSSSCG00000021206;ENSSSCG00000022545;ENSSSCG00000032693;ENSSSCG00000033041;ENSSSCG00000037292	K08046+K04959+K07418+K04632+K04440+K04515+K07413+K06269+K02649+K08041+K04433+K02677+K05222+K04723+K02183+K04441+K04632+K16342
Environmental Information Processing	Signal transduction	Notch signaling pathway	10	55	0.169404	0.420093	ko04330	ENSSSCG00000003342;ENSSSCG00000009060;ENSSSCG00000013145;ENSSSCG00000022932;ENSSSCG00000024621;ENSSSCG00000025176;ENSSSCG00000027516;ENSSSCG00000031356;ENSSSCG00000038509;ENSSSCG00000040385	K02353+K06061+K06058+K06063+K06062+K20995+K06066+K06054+K02599+K05948
Metabolism	Lipid metabolism	Fatty acid elongation	5	23	0.169772	0.420093	ko00062	ENSSSCG00000002349;ENSSSCG00000003377;ENSSSCG00000004510;ENSSSCG00000008569;ENSSSCG00000008571	K01068+K17360+K07508+K07509+K07515
Organismal Systems	Digestive system	Mineral absorption	11	62	0.174341	0.428272	ko04978	ENSSSCG00000002315;ENSSSCG00000003153;ENSSSCG00000005269;ENSSSCG00000006296;ENSSSCG00000010036;ENSSSCG00000011361;ENSSSCG00000011640;ENSSSCG00000012769;ENSSSCG00000014540;ENSSSCG00000023084;ENSSSCG00000027157	K05849+K13625+K04981+K01540+K14158+K14704+K14736+K05850+K00522+K05850+K14685
Human Diseases	Endocrine and metabolic disease	Cushing syndrome	25	159	0.178078	0.429926	ko04934	ENSSSCG00000000084;ENSSSCG00000000175;ENSSSCG00000000555;ENSSSCG00000003342;ENSSSCG00000006785;ENSSSCG00000007268;ENSSSCG00000007520;ENSSSCG00000008563;ENSSSCG00000009759;ENSSSCG00000010184;ENSSSCG00000010311;ENSSSCG00000013263;ENSSSCG00000016628;ENSSSCG00000016690;ENSSSCG00000016726;ENSSSCG00000024784;ENSSSCG00000028512;ENSSSCG00000029870;ENSSSCG00000032710;ENSSSCG00000033041;ENSSSCG00000033514;…	K04374+K08046+K04959+K02353+K04353+K17454+K04632+K04914+K13885+K09821+K04515+K09048+K00182+K09047+K08041+K04857+K12473+K00312+K09389+K04632+K04579+K04685+K04855+K04503+K13298
Cellular Processes	Transport and catabolism	Autophagy - animal	23	145	0.178709	0.429926	ko04140	ENSSSCG00000000645;ENSSSCG00000003816;ENSSSCG00000008040;ENSSSCG00000009228;ENSSSCG00000009327;ENSSSCG00000009742;ENSSSCG00000011171;ENSSSCG00000013900;ENSSSCG00000014016;ENSSSCG00000014298;ENSSSCG00000016434;ENSSSCG00000017670;ENSSSCG00000022099;ENSSSCG00000024388;ENSSSCG00000025729;ENSSSCG00000031103;ENSSSCG00000031888;ENSSSCG00000032170;ENSSSCG00000033295;ENSSSCG00000033786;ENSSSCG00000036145;…	K08341+K08342+K07207+K04440+K10802+K21357+K01365+K02649+K14381+K04382+K07208+K04688+K21247+K15464+K16172+K05410+K08270+K08803+K03237+K07830+K07198+K03175+K20402
Metabolism	Nucleotide metabolism	Purine metabolism	21	131	0.178819	0.429926	ko00230	ENSSSCG00000000175;ENSSSCG00000001064;ENSSSCG00000003812;ENSSSCG00000004165;ENSSSCG00000005627;ENSSSCG00000006754;ENSSSCG00000010166;ENSSSCG00000010594;ENSSSCG00000010874;ENSSSCG00000016585;ENSSSCG00000016668;ENSSSCG00000016726;ENSSSCG00000018052;ENSSSCG00000022206;ENSSSCG00000022492;ENSSSCG00000031741;ENSSSCG00000034779;ENSSSCG00000036139;ENSSSCG00000036363;ENSSSCG00000037334;ENSSSCG00000038903	K08046+K00364+K01835+K18436+K00939+K01490+K06928+K01081+K01939+K00088+K13755+K08041+K01081+K00365+K01490+K10808+K01081+K10808+K13293+K01939+K13298
Organismal Systems	Aging	Longevity regulating pathway	15	91	0.196789	0.465035	ko04211	ENSSSCG00000000084;ENSSSCG00000000175;ENSSSCG00000008040;ENSSSCG00000009742;ENSSSCG00000013263;ENSSSCG00000013900;ENSSSCG00000016200;ENSSSCG00000016434;ENSSSCG00000016690;ENSSSCG00000016726;ENSSSCG00000017670;ENSSSCG00000025729;ENSSSCG00000028420;ENSSSCG00000029275;ENSSSCG00000036145	K04374+K08046+K07207+K21357+K09048+K02649+K07200+K07208+K09047+K08041+K04688+K16172+K03259+K07202+K07198
Organismal Systems	Nervous system	Dopaminergic synapse	22	140	0.197388	0.465035	ko04728	ENSSSCG00000000084;ENSSSCG00000000439;ENSSSCG00000000555;ENSSSCG00000002383;ENSSSCG00000007520;ENSSSCG00000009228;ENSSSCG00000010301;ENSSSCG00000010311;ENSSSCG00000012257;ENSSSCG00000012913;ENSSSCG00000013263;ENSSSCG00000013397;ENSSSCG00000014298;ENSSSCG00000015323;ENSSSCG00000016690;ENSSSCG00000017268;ENSSSCG00000022009;ENSSSCG00000022545;ENSSSCG00000023215;ENSSSCG00000032029;ENSSSCG00000032693;…	K04374+K10396+K04959+K04379+K04632+K04440+K04348+K04515+K00274+K06269+K09048+K02296+K04382+K04548+K09047+K02677+K01593+K02183+K00274+K11583+K04441+K04632
Human Diseases	Cancer: specific types	Prostate cancer	16	98	0.197649	0.465035	ko05215	ENSSSCG00000000084;ENSSSCG00000000849;ENSSSCG00000001701;ENSSSCG00000002535;ENSSSCG00000007268;ENSSSCG00000008521;ENSSSCG00000009134;ENSSSCG00000011025;ENSSSCG00000012371;ENSSSCG00000012825;ENSSSCG00000013263;ENSSSCG00000013900;ENSSSCG00000014994;ENSSSCG00000016690;ENSSSCG00000032710;ENSSSCG00000037900	K04374+K09487+K04079+K04079+K17454+K12344+K04357+K09299+K08557+K07210+K09048+K02649+K05450+K09047+K09389+K04503
Human Diseases	Infectious disease: viral	Human cytomegalovirus infection	35	233	0.198909	0.465035	ko05163	ENSSSCG00000000084;ENSSSCG00000000175;ENSSSCG00000000555;ENSSSCG00000001229;ENSSSCG00000001695;ENSSSCG00000004700;ENSSSCG00000004856;ENSSSCG00000005838;ENSSSCG00000007268;ENSSSCG00000007520;ENSSSCG00000008040;ENSSSCG00000008629;ENSSSCG00000010301;ENSSSCG00000012825;ENSSSCG00000013263;ENSSSCG00000013746;ENSSSCG00000013900;ENSSSCG00000015323;ENSSSCG00000016434;ENSSSCG00000016690;ENSSSCG00000016714;…	K04374+K08046+K04959+K06751+K05448+K08056+K04446+K03173+K17454+K04632+K07207+K17388+K04348+K07210+K09048+K08057+K02649+K04548+K07208+K09047+K08738+K08041+K04433+K02677+K06493+K04688+K02183+K05410+K04346+K04441+K09389+K04632+K10031+K06268+K04503
Human Diseases	Infectious disease: viral	Hepatitis B	25	162	0.204157	0.469985	ko05161	ENSSSCG00000000084;ENSSSCG00000000087;ENSSSCG00000002383;ENSSSCG00000002385;ENSSSCG00000004524;ENSSSCG00000004856;ENSSSCG00000007268;ENSSSCG00000008638;ENSSSCG00000009228;ENSSSCG00000010816;ENSSSCG00000012252;ENSSSCG00000012825;ENSSSCG00000013243;ENSSSCG00000013263;ENSSSCG00000013900;ENSSSCG00000015897;ENSSSCG00000016690;ENSSSCG00000016714;ENSSSCG00000017254;ENSSSCG00000017268;ENSSSCG00000017402;…	K04374+K04403+K04379+K13377+K04501+K04446+K17454+K16197+K04440+K13376+K11594+K07210+K10140+K09048+K02649+K12647+K09047+K08738+K04433+K02677+K11223+K05410+K04441+K09389+K03175
Organismal Systems	Immune system	RIG-I-like receptor signaling pathway	12	71	0.204908	0.469985	ko04622	ENSSSCG00000005838;ENSSSCG00000009228;ENSSSCG00000012252;ENSSSCG00000012825;ENSSSCG00000015897;ENSSSCG00000017416;ENSSSCG00000017515;ENSSSCG00000026904;ENSSSCG00000031103;ENSSSCG00000032693;ENSSSCG00000038082;ENSSSCG00000040286	K03173+K04440+K11594+K07210+K12647+K12649+K12652+K02581+K05410+K04441+K03175+K08601
Environmental Information Processing	Signal transduction	Wnt signaling pathway	24	155	0.205185	0.469985	ko04310	ENSSSCG00000003342;ENSSSCG00000003811;ENSSSCG00000004524;ENSSSCG00000004856;ENSSSCG00000005388;ENSSSCG00000008629;ENSSSCG00000009228;ENSSSCG00000010301;ENSSSCG00000010311;ENSSSCG00000011620;ENSSSCG00000011760;ENSSSCG00000012102;ENSSSCG00000012967;ENSSSCG00000014982;ENSSSCG00000016628;ENSSSCG00000016780;ENSSSCG00000017268;ENSSSCG00000029870;ENSSSCG00000034190;ENSSSCG00000036115;ENSSSCG00000037900;…	K02353+K05122+K04501+K04446+K19626+K17388+K04440+K04348+K04515+K04499+K04508+K04508+K04502+K01397+K00182+K23491+K02677+K00312+K04511+K06268+K04503+K04508+K10151+K08399
Genetic Information Processing	Translation	Nucleocytoplasmic transport	26	170	0.211937	0.481943	ko03013	ENSSSCG00000000635;ENSSSCG00000003512;ENSSSCG00000003849;ENSSSCG00000004691;ENSSSCG00000007382;ENSSSCG00000008482;ENSSSCG00000008979;ENSSSCG00000010460;ENSSSCG00000011610;ENSSSCG00000011769;ENSSSCG00000011803;ENSSSCG00000012557;ENSSSCG00000017957;ENSSSCG00000022828;ENSSSCG00000026617;ENSSSCG00000028420;ENSSSCG00000029857;ENSSSCG00000032223;ENSSSCG00000032947;ENSSSCG00000033295;ENSSSCG00000033706;…	K12877+K03260+K12877+K03245+K13126+K13134+K14308+K03539+K14314+K15516+K03257+K14306+K03257+K13114+K03238+K03259+K03242+K03236+K13171+K03237+K14318+K03262+K12160+K14314+K03231+K14294
Environmental Information Processing	Signal transduction	mTOR signaling pathway	25	163	0.213249	0.481943	ko04150	ENSSSCG00000003342;ENSSSCG00000004022;ENSSSCG00000005169;ENSSSCG00000007981;ENSSSCG00000008040;ENSSSCG00000008624;ENSSSCG00000009742;ENSSSCG00000009793;ENSSSCG00000011916;ENSSSCG00000013900;ENSSSCG00000014269;ENSSSCG00000016266;ENSSSCG00000016434;ENSSSCG00000016628;ENSSSCG00000016853;ENSSSCG00000017268;ENSSSCG00000017670;ENSSSCG00000021748;ENSSSCG00000022404;ENSSSCG00000025729;ENSSSCG00000028420;…	K02353+K04373+K02991+K20406+K07207+K15728+K21357+K10421+K02145+K02649+K20400+K08272+K07208+K00182+K08267+K02677+K04688+K20411+K06519+K16172+K03259+K00312+K08270+K07198+K20402
Metabolism	Metabolism of cofactors and vitamins	Nicotinate and nicotinamide metabolism	7	38	0.216617	0.484749	ko00760	ENSSSCG00000003400;ENSSSCG00000010594;ENSSSCG00000015435;ENSSSCG00000016877;ENSSSCG00000018052;ENSSSCG00000034779;ENSSSCG00000040860	K06210+K01081+K03462+K00323+K01081+K01081+K10524
Metabolism	Lipid metabolism	Linoleic acid metabolism	5	25	0.217351	0.484749	ko00591	ENSSSCG00000003825;ENSSSCG00000010546;ENSSSCG00000023320;ENSSSCG00000034756;ENSSSCG00000037292	K07418+K07413+K07424+K14621+K16342
Environmental Information Processing	Signal transduction	Phosphatidylinositol signaling system	16	100	0.221124	0.489941	ko04070	ENSSSCG00000000436;ENSSSCG00000000555;ENSSSCG00000000591;ENSSSCG00000009050;ENSSSCG00000010483;ENSSSCG00000010687;ENSSSCG00000010765;ENSSSCG00000012315;ENSSSCG00000013900;ENSSSCG00000015283;ENSSSCG00000016192;ENSSSCG00000017268;ENSSSCG00000022545;ENSSSCG00000036785;ENSSSCG00000039272;ENSSSCG00000040863	K00920+K04959+K00923+K01109+K05860+K21798+K01106+K20279+K02649+K00923+K05857+K02677+K02183+K18083+K07756+K00915
Environmental Information Processing	Signal transduction	Hedgehog signaling pathway	8	45	0.22296	0.490801	ko04340	ENSSSCG00000009045;ENSSSCG00000016234;ENSSSCG00000016569;ENSSSCG00000022504;ENSSSCG00000031629;ENSSSCG00000032198;ENSSSCG00000037900;ENSSSCG00000038694	K06231+K03869+K06226+K20033+K23663+K10523+K04503+K10151
Metabolism	Xenobiotics biodegradation and metabolism	Drug metabolism - cytochrome P450	9	52	0.227291	0.497107	ko00982	ENSSSCG00000006821;ENSSSCG00000009182;ENSSSCG00000012257;ENSSSCG00000015267;ENSSSCG00000015268;ENSSSCG00000022724;ENSSSCG00000023215;ENSSSCG00000030271;ENSSSCG00000031736	K00799+K13951+K00274+K00485+K00485+K00699+K00274+K00799+K00799
Organismal Systems	Development and regeneration	Axon regeneration	15	94	0.233789	0.508041	ko04361	ENSSSCG00000003630;ENSSSCG00000007520;ENSSSCG00000009228;ENSSSCG00000012002;ENSSSCG00000017670;ENSSSCG00000022009;ENSSSCG00000024351;ENSSSCG00000029541;ENSSSCG00000031300;ENSSSCG00000032549;ENSSSCG00000032693;ENSSSCG00000033041;ENSSSCG00000036145;ENSSSCG00000038509;ENSSSCG00000042910	K11593+K04632+K04440+K06754+K04688+K01593+K05099+K12494+K23439+K04346+K04441+K04632+K07198+K02599+K11593
Human Diseases	Cancer: specific types	Breast cancer	22	145	0.24761	0.525493	ko05224	ENSSSCG00000002383;ENSSSCG00000003342;ENSSSCG00000007268;ENSSSCG00000008842;ENSSSCG00000009134;ENSSSCG00000013243;ENSSSCG00000013900;ENSSSCG00000014007;ENSSSCG00000014977;ENSSSCG00000016628;ENSSSCG00000016997;ENSSSCG00000017670;ENSSSCG00000025176;ENSSSCG00000025777;ENSSSCG00000029870;ENSSSCG00000031356;ENSSSCG00000032710;ENSSSCG00000035249;ENSSSCG00000037066;ENSSSCG00000037900;ENSSSCG00000038509;…	K04379+K02353+K17454+K05091+K04357+K10140+K02649+K05097+K08556+K00182+K04358+K04688+K20995+K08550+K00312+K06054+K09389+K04402+K04402+K04503+K02599+K17448
Organismal Systems	Endocrine system	GnRH secretion	11	67	0.247626	0.525493	ko04929	ENSSSCG00000000555;ENSSSCG00000009362;ENSSSCG00000013892;ENSSSCG00000013900;ENSSSCG00000014213;ENSSSCG00000017268;ENSSSCG00000024784;ENSSSCG00000026527;ENSSSCG00000033442;ENSSSCG00000034266;ENSSSCG00000042162	K04959+K04967+K04942+K02649+K04943+K02677+K04857+K04954+K04955+K04855+K05004
Human Diseases	Cancer: specific types	Non-small cell lung cancer	11	67	0.247626	0.525493	ko05223	ENSSSCG00000006328;ENSSSCG00000007268;ENSSSCG00000009134;ENSSSCG00000013243;ENSSSCG00000013900;ENSSSCG00000017268;ENSSSCG00000017402;ENSSSCG00000032710;ENSSSCG00000035249;ENSSSCG00000037066;ENSSSCG00000037900	K08526+K17454+K04357+K10140+K02649+K02677+K11223+K09389+K04402+K04402+K04503
Organismal Systems	Endocrine system	Renin secretion	12	74	0.24802	0.525493	ko04924	ENSSSCG00000000175;ENSSSCG00000000555;ENSSSCG00000007520;ENSSSCG00000007527;ENSSSCG00000010184;ENSSSCG00000010301;ENSSSCG00000016668;ENSSSCG00000022545;ENSSSCG00000024784;ENSSSCG00000031235;ENSSSCG00000033041;ENSSSCG00000036115	K08046+K04959+K04632+K05227+K09821+K04348+K13755+K02183+K04857+K01380+K04632+K06268
Environmental Information Processing	Signal transduction	TNF signaling pathway	18	117	0.255121	0.53718	ko04668	ENSSSCG00000000084;ENSSSCG00000000087;ENSSSCG00000002039;ENSSSCG00000002383;ENSSSCG00000005524;ENSSSCG00000005838;ENSSSCG00000006862;ENSSSCG00000009051;ENSSSCG00000009228;ENSSSCG00000012135;ENSSSCG00000012825;ENSSSCG00000013263;ENSSSCG00000013735;ENSSSCG00000013900;ENSSSCG00000016690;ENSSSCG00000017254;ENSSSCG00000032693;ENSSSCG00000034207	K04374+K04403+K07763+K04379+K19901+K03173+K06527+K05433+K04440+K05449+K07210+K09048+K09028+K02649+K09047+K04433+K04441+K10048
Organismal Systems	Aging	Longevity regulating pathway - worm	14	89	0.261226	0.546639	ko04212	ENSSSCG00000000084;ENSSSCG00000000645;ENSSSCG00000006821;ENSSSCG00000008638;ENSSSCG00000009228;ENSSSCG00000014338;ENSSSCG00000014416;ENSSSCG00000016077;ENSSSCG00000017254;ENSSSCG00000017670;ENSSSCG00000025729;ENSSSCG00000030271;ENSSSCG00000031736;ENSSSCG00000032693	K04374+K08341+K00799+K16197+K04440+K04043+K12824+K04077+K04433+K04688+K16172+K00799+K00799+K04441
Metabolism	Lipid metabolism	Glycerophospholipid metabolism	15	97	0.273377	0.568557	ko00564	ENSSSCG00000000214;ENSSSCG00000000864;ENSSSCG00000007019;ENSSSCG00000007043;ENSSSCG00000008624;ENSSSCG00000009144;ENSSSCG00000009233;ENSSSCG00000010691;ENSSSCG00000015872;ENSSSCG00000023539;ENSSSCG00000025901;ENSSSCG00000027205;ENSSSCG00000034756;ENSSSCG00000034978;ENSSSCG00000037292	K00006+K00994+K13506+K18695+K15728+K14286+K13506+K18693+K00111+K13517+K13513+K13515+K14621+K14676+K16342
Human Diseases	Cancer: specific types	Colorectal cancer	14	90	0.275247	0.568957	ko05210	ENSSSCG00000002383;ENSSSCG00000002385;ENSSSCG00000004524;ENSSSCG00000009134;ENSSSCG00000009228;ENSSSCG00000010816;ENSSSCG00000013243;ENSSSCG00000013900;ENSSSCG00000016714;ENSSSCG00000017670;ENSSSCG00000035249;ENSSSCG00000037066;ENSSSCG00000037900;ENSSSCG00000040836	K04379+K13377+K04501+K04357+K04440+K13376+K10140+K02649+K08738+K04688+K04402+K04402+K04503+K06765
Metabolism	Glycan biosynthesis and metabolism	Other types of O-glycan biosynthesis	8	48	0.28019	0.572774	ko00514	ENSSSCG00000002306;ENSSSCG00000009705;ENSSSCG00000011195;ENSSSCG00000012403;ENSSSCG00000021805;ENSSSCG00000026146;ENSSSCG00000035454;ENSSSCG00000040385	K00710+K00710+K00710+K09667+K00710+K00710+K07966+K05948
Organismal Systems	Aging	Longevity regulating pathway - multiple species	10	62	0.280473	0.572774	ko04213	ENSSSCG00000000175;ENSSSCG00000013900;ENSSSCG00000016200;ENSSSCG00000016726;ENSSSCG00000017670;ENSSSCG00000021355;ENSSSCG00000025729;ENSSSCG00000036145;ENSSSCG00000036724;ENSSSCG00000047932	K08046+K02649+K07200+K08041+K04688+K04565+K16172+K07198+K09542+K03283
Human Diseases	Cancer: specific types	Glioma	12	77	0.294096	0.595468	ko05214	ENSSSCG00000007268;ENSSSCG00000009134;ENSSSCG00000010311;ENSSSCG00000013243;ENSSSCG00000013900;ENSSSCG00000017268;ENSSSCG00000022545;ENSSSCG00000032710;ENSSSCG00000035249;ENSSSCG00000037066;ENSSSCG00000037900;ENSSSCG00000039841	K17454+K04357+K04515+K10140+K02649+K02677+K02183+K09389+K04402+K04402+K04503+K17448
Metabolism	Lipid metabolism	Arachidonic acid metabolism	10	63	0.297903	0.595468	ko00590	ENSSSCG00000000406;ENSSSCG00000003825;ENSSSCG00000009666;ENSSSCG00000010546;ENSSSCG00000026554;ENSSSCG00000027013;ENSSSCG00000034756;ENSSSCG00000036438;ENSSSCG00000037292;ENSSSCG00000038094	K15730+K07418+K08726+K07413+K15717+K17726+K14621+K00432+K16342+K00432
Human Diseases	Cancer: overview	Chemical carcinogenesis - DNA adducts	10	63	0.297903	0.595468	ko05204	ENSSSCG00000004839;ENSSSCG00000006821;ENSSSCG00000009182;ENSSSCG00000010546;ENSSSCG00000010853;ENSSSCG00000015616;ENSSSCG00000022724;ENSSSCG00000023320;ENSSSCG00000030271;ENSSSCG00000031736	K04809+K00799+K13951+K07413+K01253+K15680+K00699+K07424+K00799+K00799
Human Diseases	Cancer: specific types	Thyroid cancer	6	35	0.298612	0.595468	ko05216	ENSSSCG00000006328;ENSSSCG00000010211;ENSSSCG00000013243;ENSSSCG00000035249;ENSSSCG00000037066;ENSSSCG00000037900	K08526+K09288+K10140+K04402+K04402+K04503
Organismal Systems	Nervous system	Glutamatergic synapse	17	114	0.307947	0.61049	ko04724	ENSSSCG00000000175;ENSSSCG00000000555;ENSSSCG00000001523;ENSSSCG00000001804;ENSSSCG00000007520;ENSSSCG00000010301;ENSSSCG00000013833;ENSSSCG00000013919;ENSSSCG00000015323;ENSSSCG00000015545;ENSSSCG00000016726;ENSSSCG00000016841;ENSSSCG00000017268;ENSSSCG00000033041;ENSSSCG00000033043;ENSSSCG00000036115;ENSSSCG00000037292	K08046+K04959+K04607+K15010+K04632+K04348+K05617+K15010+K04548+K01915+K08041+K05614+K02677+K04632+K15009+K06268+K16342
Environmental Information Processing	Signal transduction	VEGF signaling pathway	9	57	0.318122	0.626997	ko04370	ENSSSCG00000001695;ENSSSCG00000008844;ENSSSCG00000010301;ENSSSCG00000013900;ENSSSCG00000017268;ENSSSCG00000032693;ENSSSCG00000036115;ENSSSCG00000037292;ENSSSCG00000039962	K05448+K05098+K04348+K02649+K02677+K04441+K06268+K16342+K04455
Organismal Systems	Immune system	Toll and Imd signaling pathway	7	43	0.32192	0.627189	ko04624	ENSSSCG00000004675;ENSSSCG00000009228;ENSSSCG00000016722;ENSSSCG00000022190;ENSSSCG00000030632;ENSSSCG00000032693;ENSSSCG00000033323	K13411+K04440+K06689+K10704+K10704+K04441+K06689
Organismal Systems	Excretory system	Vasopressin-regulated water reabsorption	7	43	0.32192	0.627189	ko04962	ENSSSCG00000000175;ENSSSCG00000007520;ENSSSCG00000011233;ENSSSCG00000013263;ENSSSCG00000016690;ENSSSCG00000020962;ENSSSCG00000033041	K08046+K04632+K10416+K09048+K09047+K10418+K04632
Human Diseases	Cancer: specific types	Melanoma	11	72	0.329802	0.637082	ko05218	ENSSSCG00000007268;ENSSSCG00000009134;ENSSSCG00000013243;ENSSSCG00000013900;ENSSSCG00000014994;ENSSSCG00000016997;ENSSSCG00000024351;ENSSSCG00000032710;ENSSSCG00000035249;ENSSSCG00000037066;ENSSSCG00000037900	K17454+K04357+K10140+K02649+K05450+K04358+K05099+K09389+K04402+K04402+K04503
Cellular Processes	Transport and catabolism	Phagosome	33	234	0.33155	0.637082	ko04145	ENSSSCG00000000137;ENSSSCG00000000190;ENSSSCG00000000194;ENSSSCG00000001229;ENSSSCG00000001453;ENSSSCG00000001456;ENSSSCG00000001457;ENSSSCG00000004190;ENSSSCG00000004789;ENSSSCG00000006138;ENSSSCG00000006350;ENSSSCG00000006524;ENSSSCG00000007754;ENSSSCG00000009759;ENSSSCG00000009856;ENSSSCG00000011171;ENSSSCG00000011233;ENSSSCG00000011621;ENSSSCG00000011848;ENSSSCG00000011916;ENSSSCG00000013746;…	K08012+K07374+K07374+K06751+K06752+K06752+K06752+K08488+K16857+K02146+K12560+K04659+K06461+K13885+K13240+K01365+K10416+K10956+K06503+K02145+K08057+K04659+K06259+K06481+K06493+K10066+K07374+K05692+K06463+K09481+K07375+K12478+K13883
Environmental Information Processing	Signal transduction	Calcium signaling pathway	35	249	0.332636	0.637082	ko04020	ENSSSCG00000000555;ENSSSCG00000002315;ENSSSCG00000002844;ENSSSCG00000004839;ENSSSCG00000005284;ENSSSCG00000006745;ENSSSCG00000007231;ENSSSCG00000007520;ENSSSCG00000009856;ENSSSCG00000010301;ENSSSCG00000010311;ENSSSCG00000010330;ENSSSCG00000010483;ENSSSCG00000011441;ENSSSCG00000012157;ENSSSCG00000012411;ENSSSCG00000012769;ENSSSCG00000015543;ENSSSCG00000015790;ENSSSCG00000016192;ENSSSCG00000016668;…	K04959+K05849+K07190+K04809+K04636+K23445+K00907+K04632+K13240+K04348+K04515+K09565+K05860+K05865+K07190+K07190+K05850+K04852+K05863+K05857+K13755+K08041+K04136+K02677+K05215+K02183+K05850+K04857+K00907+K04632+K05863+K04855+K06268+K00907+K04262
Cellular Processes	Cellular community - eukaryotes	Gap junction	13	87	0.337881	0.643492	ko04540	ENSSSCG00000000175;ENSSSCG00000000190;ENSSSCG00000000194;ENSSSCG00000000555;ENSSSCG00000007520;ENSSSCG00000009134;ENSSSCG00000010429;ENSSSCG00000014994;ENSSSCG00000016726;ENSSSCG00000017268;ENSSSCG00000027190;ENSSSCG00000033041;ENSSSCG00000038992	K08046+K07374+K07374+K04959+K04632+K04357+K07376+K05450+K08041+K02677+K07374+K04632+K07375
Human Diseases	Cancer: overview	Transcriptional misregulation in cancer	31	220	0.339998	0.643906	ko05202	ENSSSCG00000001912;ENSSSCG00000005166;ENSSSCG00000005385;ENSSSCG00000005604;ENSSSCG00000006328;ENSSSCG00000007754;ENSSSCG00000009314;ENSSSCG00000009320;ENSSSCG00000010226;ENSSSCG00000011025;ENSSSCG00000011081;ENSSSCG00000012238;ENSSSCG00000013237;ENSSSCG00000013243;ENSSSCG00000013437;ENSSSCG00000014149;ENSSSCG00000016698;ENSSSCG00000017202;ENSSSCG00000017475;ENSSSCG00000021204;ENSSSCG00000023971;…	K10054+K15187+K08559+K15610+K08526+K06461+K05092+K05096+K11449+K09299+K11459+K06571+K09438+K10140+K09063+K04454+K21951+K11253+K08527+K17443+K11253+K05099+K13098+K12823+K10048+K04402+K08367+K11253+K04402+K10151+K15627
Metabolism	Metabolism of other amino acids	Selenocompound metabolism	3	16	0.345413	0.650527	ko00450	ENSSSCG00000000843;ENSSSCG00000010131;ENSSSCG00000016334	K22182+K22182+K01763
Metabolism	Metabolism of cofactors and vitamins	Folate biosynthesis	4	23	0.34915	0.653934	ko00790	ENSSSCG00000001596;ENSSSCG00000015040;ENSSSCG00000034811;ENSSSCG00000040608	K20967+K01737+K00357+K00011
Metabolism	Xenobiotics biodegradation and metabolism	Drug metabolism - other enzymes	10	66	0.351631	0.654961	ko00983	ENSSSCG00000003885;ENSSSCG00000006821;ENSSSCG00000016585;ENSSSCG00000022724;ENSSSCG00000030271;ENSSSCG00000031736;ENSSSCG00000031741;ENSSSCG00000036139;ENSSSCG00000037120;ENSSSCG00000039867	K13800+K00799+K00088+K00699+K00799+K00799+K10808+K10808+K00857+K00876
Metabolism	Metabolism of cofactors and vitamins	Retinol metabolism	9	59	0.356452	0.660313	ko00830	ENSSSCG00000000419;ENSSSCG00000008237;ENSSSCG00000008311;ENSSSCG00000009182;ENSSSCG00000010546;ENSSSCG00000022724;ENSSSCG00000023320;ENSSSCG00000025578;ENSSSCG00000028996	K11154+K09516+K12664+K13951+K07413+K00699+K07424+K07249+K07249
Human Diseases	Infectious disease: viral	Hepatitis C	22	155	0.360804	0.664742	ko05160	ENSSSCG00000005838;ENSSSCG00000007268;ENSSSCG00000007692;ENSSSCG00000008638;ENSSSCG00000008648;ENSSSCG00000009134;ENSSSCG00000009759;ENSSSCG00000009881;ENSSSCG00000010035;ENSSSCG00000012077;ENSSSCG00000012825;ENSSSCG00000013900;ENSSSCG00000014298;ENSSSCG00000016714;ENSSSCG00000023743;ENSSSCG00000028512;ENSSSCG00000031103;ENSSSCG00000032710;ENSSSCG00000033295;ENSSSCG00000037900;ENSSSCG00000038082;…	K03173+K17454+K16198+K16197+K15045+K04357+K13885+K14216+K16198+K14754+K07210+K02649+K04382+K08738+K06087+K12473+K05410+K09389+K03237+K04503+K03175+K06087
Human Diseases	Cancer: specific types	Gastric cancer	21	148	0.366034	0.670732	ko05226	ENSSSCG00000002385;ENSSSCG00000003342;ENSSSCG00000004524;ENSSSCG00000006328;ENSSSCG00000007268;ENSSSCG00000009134;ENSSSCG00000010816;ENSSSCG00000013243;ENSSSCG00000013900;ENSSSCG00000015390;ENSSSCG00000016628;ENSSSCG00000016997;ENSSSCG00000017670;ENSSSCG00000024351;ENSSSCG00000029870;ENSSSCG00000032710;ENSSSCG00000034120;ENSSSCG00000035249;ENSSSCG00000037066;ENSSSCG00000037900;ENSSSCG00000039841	K13377+K02353+K04501+K08526+K17454+K04357+K13376+K10140+K02649+K05658+K00182+K04358+K04688+K05099+K00312+K09389+K04685+K04402+K04402+K04503+K17448
Metabolism	Amino acid metabolism	Tyrosine metabolism	6	38	0.371343	0.676803	ko00350	ENSSSCG00000009182;ENSSSCG00000010537;ENSSSCG00000012257;ENSSSCG00000017501;ENSSSCG00000022009;ENSSSCG00000023215	K13951+K14454+K00274+K00553+K01593+K00274
Cellular Processes	Transport and catabolism	Peroxisome	12	82	0.375298	0.680353	ko04146	ENSSSCG00000000781;ENSSSCG00000001000;ENSSSCG00000004401;ENSSSCG00000009666;ENSSSCG00000015784;ENSSSCG00000016223;ENSSSCG00000021355;ENSSSCG00000023264;ENSSSCG00000031450;ENSSSCG00000034625;ENSSSCG00000040296;ENSSSCG00000045726	K05676+K13239+K00272+K08726+K01897+K01897+K04565+K00031+K01578+K13350+K07514+K13347
Metabolism	Glycan biosynthesis and metabolism	Glycosaminoglycan biosynthesis - heparan sulfate / heparin	4	24	0.380372	0.685883	ko00534	ENSSSCG00000004433;ENSSSCG00000009115;ENSSSCG00000021375;ENSSSCG00000029558	K08104+K02578+K08102+K02368
Metabolism	Energy metabolism	Nitrogen metabolism	3	17	0.382931	0.686845	ko00910	ENSSSCG00000006141;ENSSSCG00000015545;ENSSSCG00000016159	K01672+K01915+K01948
Organismal Systems	Immune system	Th17 cell differentiation	22	158	0.396841	0.701232	ko04659	ENSSSCG00000001453;ENSSSCG00000001456;ENSSSCG00000001457;ENSSSCG00000001701;ENSSSCG00000002383;ENSSSCG00000002535;ENSSSCG00000003608;ENSSSCG00000004524;ENSSSCG00000004856;ENSSSCG00000006328;ENSSSCG00000007816;ENSSSCG00000009228;ENSSSCG00000010301;ENSSSCG00000012825;ENSSSCG00000015094;ENSSSCG00000017402;ENSSSCG00000017475;ENSSSCG00000021206;ENSSSCG00000026904;ENSSSCG00000032693;ENSSSCG00000035537;…	K06752+K06752+K06752+K04079+K04379+K04079+K05856+K04501+K04446+K08526+K05075+K04440+K04348+K07210+K06452+K11223+K08527+K04723+K02581+K04441+K08367+K06268
Human Diseases	Cardiovascular disease	Arrhythmogenic right ventricular cardiomyopathy	11	76	0.399024	0.701232	ko05412	ENSSSCG00000000528;ENSSSCG00000002315;ENSSSCG00000003722;ENSSSCG00000011046;ENSSSCG00000016887;ENSSSCG00000017306;ENSSSCG00000024784;ENSSSCG00000025532;ENSSSCG00000028355;ENSSSCG00000036237;ENSSSCG00000038323	K12642+K05849+K06736+K06584+K06481+K06493+K04857+K04872+K05692+K06583+K21073
Human Diseases	Infectious disease: bacterial	Pathogenic Escherichia coli infection	29	211	0.400827	0.701232	ko05130	ENSSSCG00000000087;ENSSSCG00000000190;ENSSSCG00000000194;ENSSSCG00000000694;ENSSSCG00000002383;ENSSSCG00000004511;ENSSSCG00000004620;ENSSSCG00000005838;ENSSSCG00000008629;ENSSSCG00000009112;ENSSSCG00000009228;ENSSSCG00000012825;ENSSSCG00000016275;ENSSSCG00000016714;ENSSSCG00000018005;ENSSSCG00000018007;ENSSSCG00000022175;ENSSSCG00000023743;ENSSSCG00000026904;ENSSSCG00000027190;ENSSSCG00000028355;…	K04403+K07374+K07374+K00134+K04379+K10357+K10357+K03173+K17388+K14007+K04440+K07210+K11294+K08738+K10352+K10352+K10352+K06087+K02581+K07374+K05692+K10352+K06106+K04346+K04441+K03175+K10352+K07375+K06087
Organismal Systems	Immune system	Hematopoietic cell lineage	15	106	0.402398	0.701232	ko04640	ENSSSCG00000001453;ENSSSCG00000001456;ENSSSCG00000001457;ENSSSCG00000006736;ENSSSCG00000007754;ENSSSCG00000008842;ENSSSCG00000009046;ENSSSCG00000009314;ENSSSCG00000011848;ENSSSCG00000015094;ENSSSCG00000015405;ENSSSCG00000016887;ENSSSCG00000017306;ENSSSCG00000024791;ENSSSCG00000025795	K06752+K06752+K06752+K06449+K06461+K05091+K06575+K05092+K06503+K06452+K06259+K06481+K06493+K04008+K05061
Organismal Systems	Digestive system	Carbohydrate digestion and absorption	8	54	0.402921	0.701232	ko04973	ENSSSCG00000006296;ENSSSCG00000010036;ENSSSCG00000010253;ENSSSCG00000013900;ENSSSCG00000015105;ENSSSCG00000031311;ENSSSCG00000036331;ENSSSCG00000039921	K01540+K14158+K00844+K02649+K08171+K01176+K01176+K01176
Organismal Systems	Sensory system	Phototransduction - fly	5	32	0.403364	0.701232	ko04745	ENSSSCG00000009362;ENSSSCG00000010311;ENSSSCG00000017268;ENSSSCG00000022545;ENSSSCG00000028355	K04967+K04515+K02677+K02183+K05692
Human Diseases	Endocrine and metabolic disease	Type II diabetes mellitus	7	47	0.411182	0.704407	ko04930	ENSSSCG00000009228;ENSSSCG00000010253;ENSSSCG00000013900;ENSSSCG00000015543;ENSSSCG00000016751;ENSSSCG00000025729;ENSSSCG00000042162	K04440+K00844+K02649+K04852+K12407+K16172+K05004
Human Diseases	Infectious disease: parasitic	African trypanosomiasis	7	47	0.411182	0.704407	ko05143	ENSSSCG00000006862;ENSSSCG00000007978;ENSSSCG00000014725;ENSSSCG00000014727;ENSSSCG00000017268;ENSSSCG00000023054;ENSSSCG00000030921	K06527+K13822+K13823+K13823+K02677+K00463+K08757
Organismal Systems	Endocrine system	Renin-angiotensin system	4	25	0.411423	0.704407	ko04614	ENSSSCG00000010184;ENSSSCG00000014899;ENSSSCG00000024668;ENSSSCG00000031235	K09821+K01285+K01325+K01380
Environmental Information Processing	Signal transduction	Hippo signaling pathway - fly	9	62	0.414808	0.706633	ko04391	ENSSSCG00000001544;ENSSSCG00000006074;ENSSSCG00000008638;ENSSSCG00000009228;ENSSSCG00000014298;ENSSSCG00000025592;ENSSSCG00000028355;ENSSSCG00000029189;ENSSSCG00000029662	K09448+K04412+K16197+K04440+K04382+K10149+K05692+K16507+K09851
Metabolism	Amino acid metabolism	Valine, leucine and isoleucine biosynthesis	1	4	0.426776	0.719786	ko00290	ENSSSCG00000029163	K00826
Metabolism	Metabolism of terpenoids and polyketides	Insect hormone biosynthesis	1	4	0.426776	0.719786	ko00981	ENSSSCG00000009889	K00128
Metabolism	Carbohydrate metabolism	Pentose and glucuronate interconversions	4	26	0.44213	0.740497	ko00040	ENSSSCG00000022724;ENSSSCG00000030150;ENSSSCG00000039873;ENSSSCG00000040608	K00699+K00012+K03331+K00011
Organismal Systems	Endocrine system	Prolactin signaling pathway	10	71	0.443425	0.740497	ko04917	ENSSSCG00000002383;ENSSSCG00000009228;ENSSSCG00000013900;ENSSSCG00000016751;ENSSSCG00000017402;ENSSSCG00000025777;ENSSSCG00000032693;ENSSSCG00000037900;ENSSSCG00000038694;ENSSSCG00000039841	K04379+K04440+K02649+K12407+K11223+K08550+K04441+K04503+K10151+K17448
Genetic Information Processing	Translation	mRNA surveillance pathway	13	94	0.449175	0.746423	ko03015	ENSSSCG00000000635;ENSSSCG00000002023;ENSSSCG00000003849;ENSSSCG00000007382;ENSSSCG00000012913;ENSSSCG00000013427;ENSSSCG00000014298;ENSSSCG00000022828;ENSSSCG00000031636;ENSSSCG00000032029;ENSSSCG00000032947;ENSSSCG00000036367;ENSSSCG00000040825	K12877+K14396+K12877+K13126+K06269+K14411+K04382+K13114+K14405+K11583+K13171+K14396+K14294
Organismal Systems	Environmental adaptation	Circadian rhythm	5	34	0.457241	0.756121	ko04710	ENSSSCG00000013270;ENSSSCG00000013397;ENSSSCG00000016200;ENSSSCG00000036136;ENSSSCG00000036145	K02295+K02296+K07200+K03729+K07198
Human Diseases	Drug resistance: antineoplastic	Antifolate resistance	6	42	0.46866	0.771242	ko01523	ENSSSCG00000009215;ENSSSCG00000009496;ENSSSCG00000011782;ENSSSCG00000012825;ENSSSCG00000026996;ENSSSCG00000040678	K05681+K05673+K05668+K07210+K05673+K00560
Organismal Systems	Nervous system	Long-term depression	9	65	0.473031	0.774674	ko04730	ENSSSCG00000000555;ENSSSCG00000007520;ENSSSCG00000009856;ENSSSCG00000010429;ENSSSCG00000014298;ENSSSCG00000017268;ENSSSCG00000032549;ENSSSCG00000033041;ENSSSCG00000037292	K04959+K04632+K13240+K07376+K04382+K02677+K04346+K04632+K16342
Metabolism	Lipid metabolism	Steroid hormone biosynthesis	7	50	0.477846	0.778797	ko00140	ENSSSCG00000008521;ENSSSCG00000010546;ENSSSCG00000015616;ENSSSCG00000017103;ENSSSCG00000022092;ENSSSCG00000022724;ENSSSCG00000023320	K12344+K07413+K15680+K12343+K07430+K00699+K07424
Human Diseases	Infectious disease: viral	Human T-cell leukemia virus 1 infection	46	349	0.480901	0.780026	ko05166	ENSSSCG00000000084;ENSSSCG00000000175;ENSSSCG00000001229;ENSSSCG00000001453;ENSSSCG00000001456;ENSSSCG00000001457;ENSSSCG00000002383;ENSSSCG00000002385;ENSSSCG00000003608;ENSSSCG00000003949;ENSSSCG00000004524;ENSSSCG00000004588;ENSSSCG00000004782;ENSSSCG00000004856;ENSSSCG00000006512;ENSSSCG00000007268;ENSSSCG00000009051;ENSSSCG00000009228;ENSSSCG00000009814;ENSSSCG00000010301;ENSSSCG00000010816;…	K04374+K08046+K06751+K06752+K06752+K06752+K04379+K13377+K05856+K03363+K04501+K21770+K06637+K04446+K00787+K17454+K05433+K04440+K03352+K04348+K13376+K07210+K04502+K09438+K09048+K09063+K08057+K02649+K01397+K06452+K05863+K09047+K08041+K06635+K11223+K03120+K06062+K09389+K03349+K05863+K04685+K09341+K06268+K04503+K15306+K10151
Metabolism	Biosynthesis of other secondary metabolites	Caffeine metabolism	1	5	0.501245	0.804858	ko00232	ENSSSCG00000022206	K00365
Environmental Information Processing	Signal transduction	Hippo signaling pathway - multiple species	4	28	0.50191	0.804858	ko04392	ENSSSCG00000001544;ENSSSCG00000006074;ENSSSCG00000029189;ENSSSCG00000029662	K09448+K04412+K16507+K09851
Human Diseases	Drug resistance: antineoplastic	EGFR tyrosine kinase inhibitor resistance	11	82	0.503333	0.804858	ko01521	ENSSSCG00000001695;ENSSSCG00000005169;ENSSSCG00000008844;ENSSSCG00000009134;ENSSSCG00000013900;ENSSSCG00000014994;ENSSSCG00000017268;ENSSSCG00000017670;ENSSSCG00000024351;ENSSSCG00000028420;ENSSSCG00000039841	K05448+K02991+K05098+K04357+K02649+K05450+K02677+K04688+K05099+K03259+K17448
Organismal Systems	Endocrine system	Regulation of lipolysis in adipocytes	8	59	0.505799	0.805005	ko04923	ENSSSCG00000000175;ENSSSCG00000007520;ENSSSCG00000010429;ENSSSCG00000011297;ENSSSCG00000013900;ENSSSCG00000016726;ENSSSCG00000025729;ENSSSCG00000033041	K08046+K04632+K07376+K13699+K02649+K08041+K16172+K04632
Organismal Systems	Excretory system	Aldosterone-regulated sodium reabsorption	5	36	0.509655	0.80735	ko04960	ENSSSCG00000004919;ENSSSCG00000006296;ENSSSCG00000013900;ENSSSCG00000017268;ENSSSCG00000025729	K13305+K01540+K02649+K02677+K16172
Organismal Systems	Nervous system	Serotonergic synapse	15	114	0.520394	0.820529	ko04726	ENSSSCG00000000555;ENSSSCG00000003825;ENSSSCG00000007520;ENSSSCG00000010546;ENSSSCG00000012257;ENSSSCG00000014213;ENSSSCG00000015323;ENSSSCG00000016621;ENSSSCG00000016991;ENSSSCG00000017268;ENSSSCG00000022009;ENSSSCG00000023215;ENSSSCG00000024784;ENSSSCG00000033041;ENSSSCG00000037292	K04959+K07418+K04632+K07413+K00274+K04943+K04548+K04892+K21278+K02677+K01593+K00274+K04857+K04632+K16342
Environmental Information Processing	Signal transduction	Phospholipase D signaling pathway	20	155	0.548871	0.856652	ko04072	ENSSSCG00000000175;ENSSSCG00000001523;ENSSSCG00000005641;ENSSSCG00000007520;ENSSSCG00000008040;ENSSSCG00000008842;ENSSSCG00000009134;ENSSSCG00000010184;ENSSSCG00000013900;ENSSSCG00000014994;ENSSSCG00000016434;ENSSSCG00000016726;ENSSSCG00000017268;ENSSSCG00000032549;ENSSSCG00000033041;ENSSSCG00000033786;ENSSSCG00000034506;ENSSSCG00000037292;ENSSSCG00000039548;ENSSSCG00000039841	K08046+K04607+K01528+K04632+K07207+K05091+K04357+K09821+K02649+K05450+K07208+K08041+K02677+K04346+K04632+K07830+K08090+K16342+K04262+K17448
Organismal Systems	Nervous system	Cholinergic synapse	15	116	0.5491	0.856652	ko04725	ENSSSCG00000000084;ENSSSCG00000000175;ENSSSCG00000000555;ENSSSCG00000002383;ENSSSCG00000003975;ENSSSCG00000004839;ENSSSCG00000005953;ENSSSCG00000010311;ENSSSCG00000013263;ENSSSCG00000013900;ENSSSCG00000015323;ENSSSCG00000016690;ENSSSCG00000016726;ENSSSCG00000017268;ENSSSCG00000024784	K04374+K08046+K04959+K04379+K04929+K04809+K04928+K04515+K09048+K02649+K04548+K09047+K08041+K02677+K04857
Metabolism	Carbohydrate metabolism	Ascorbate and aldarate metabolism	3	22	0.558226	0.856652	ko00053	ENSSSCG00000009889;ENSSSCG00000022724;ENSSSCG00000030150	K00128+K00699+K00012
Organismal Systems	Sensory system	Phototransduction	4	30	0.558705	0.856652	ko04744	ENSSSCG00000001637;ENSSSCG00000015323;ENSSSCG00000022545;ENSSSCG00000035402	K08328+K04548+K02183+K13765
Metabolism	Metabolism of cofactors and vitamins	Thiamine metabolism	2	14	0.559474	0.856652	ko00730	ENSSSCG00000005627;ENSSSCG00000010166	K00939+K06928
Metabolism	Lipid metabolism	Ether lipid metabolism	6	46	0.56141	0.856652	ko00565	ENSSSCG00000000864;ENSSSCG00000001723;ENSSSCG00000015781;ENSSSCG00000030262;ENSSSCG00000034756;ENSSSCG00000037292	K00994+K01062+K08743+K22387+K14621+K16342
Metabolism	Xenobiotics biodegradation and metabolism	Metabolism of xenobiotics by cytochrome P450	7	54	0.56309	0.856652	ko00980	ENSSSCG00000006821;ENSSSCG00000009182;ENSSSCG00000010853;ENSSSCG00000015616;ENSSSCG00000022724;ENSSSCG00000030271;ENSSSCG00000031736	K00799+K13951+K01253+K15680+K00699+K00799+K00799
Human Diseases	Cancer: specific types	Basal cell carcinoma	8	62	0.564849	0.856652	ko05217	ENSSSCG00000003342;ENSSSCG00000009045;ENSSSCG00000013243;ENSSSCG00000016569;ENSSSCG00000016628;ENSSSCG00000029870;ENSSSCG00000035249;ENSSSCG00000037066	K02353+K06231+K10140+K06226+K00182+K00312+K04402+K04402
Metabolism	Metabolism of other amino acids	Phosphonate and phosphinate metabolism	1	6	0.566047	0.856652	ko00440	ENSSSCG00000000864	K00994
Human Diseases	Substance dependence	Morphine addiction	12	94	0.572012	0.861163	ko05032	ENSSSCG00000000175;ENSSSCG00000004165;ENSSSCG00000007520;ENSSSCG00000008694;ENSSSCG00000015323;ENSSSCG00000016668;ENSSSCG00000016726;ENSSSCG00000017268;ENSSSCG00000033041;ENSSSCG00000035584;ENSSSCG00000036363;ENSSSCG00000038903	K08046+K18436+K04632+K08291+K04548+K13755+K08041+K02677+K04632+K05186+K13293+K13298
Human Diseases	Infectious disease: viral	Epstein-Barr virus infection	32	251	0.574109	0.861163	ko05169	ENSSSCG00000000087;ENSSSCG00000001229;ENSSSCG00000001453;ENSSSCG00000001456;ENSSSCG00000001457;ENSSSCG00000002433;ENSSSCG00000004700;ENSSSCG00000005838;ENSSSCG00000007268;ENSSSCG00000009228;ENSSSCG00000009881;ENSSSCG00000012825;ENSSSCG00000013243;ENSSSCG00000013746;ENSSSCG00000013900;ENSSSCG00000015094;ENSSSCG00000016714;ENSSSCG00000017254;ENSSSCG00000017273;ENSSSCG00000022932;ENSSSCG00000026904;…	K04403+K06751+K06752+K06752+K06752+K03062+K08056+K03173+K17454+K04440+K14216+K07210+K10140+K08057+K02649+K06452+K08738+K04433+K03035+K06063+K02581+K06066+K05410+K06054+K04441+K09389+K04402+K04402+K10591+K04503+K03175+K10151
Organismal Systems	Nervous system	Retrograde endocannabinoid signaling	19	150	0.583787	0.863345	ko04723	ENSSSCG00000000175;ENSSSCG00000000555;ENSSSCG00000000905;ENSSSCG00000004280;ENSSSCG00000005528;ENSSSCG00000009228;ENSSSCG00000010795;ENSSSCG00000015323;ENSSSCG00000016100;ENSSSCG00000016726;ENSSSCG00000017114;ENSSSCG00000017268;ENSSSCG00000023277;ENSSSCG00000024144;ENSSSCG00000024784;ENSSSCG00000032693;ENSSSCG00000035584;ENSSSCG00000037869;ENSSSCG00000039494	K08046+K04959+K11352+K15291+K03952+K04440+K03955+K04548+K03959+K08041+K03939+K02677+K03945+K03940+K04857+K04441+K05186+K03949+K03968
Metabolism	Metabolism of cofactors and vitamins	Porphyrin metabolism	5	39	0.58402	0.863345	ko00860	ENSSSCG00000009932;ENSSSCG00000011700;ENSSSCG00000012111;ENSSSCG00000012347;ENSSSCG00000022724	K00798+K13624+K01764+K00643+K00699
Metabolism	Carbohydrate metabolism	Glyoxylate and dicarboxylate metabolism	4	31	0.58575	0.863345	ko00630	ENSSSCG00000000064;ENSSSCG00000004049;ENSSSCG00000015545;ENSSSCG00000025751	K01681+K00626+K01915+K00025
Environmental Information Processing	Signal transduction	Hedgehog signaling pathway - fly	4	31	0.58575	0.863345	ko04341	ENSSSCG00000008694;ENSSSCG00000016234;ENSSSCG00000016569;ENSSSCG00000032198	K08291+K03869+K06226+K10523
Organismal Systems	Excretory system	Proximal tubule bicarbonate reclamation	3	23	0.589587	0.865238	ko04964	ENSSSCG00000002009;ENSSSCG00000006296;ENSSSCG00000025751	K01596+K01540+K00025
Organismal Systems	Immune system	Th1 and Th2 cell differentiation	17	135	0.593494	0.867217	ko04658	ENSSSCG00000001453;ENSSSCG00000001456;ENSSSCG00000001457;ENSSSCG00000002383;ENSSSCG00000003608;ENSSSCG00000004856;ENSSSCG00000009060;ENSSSCG00000009228;ENSSSCG00000010301;ENSSSCG00000012825;ENSSSCG00000015094;ENSSSCG00000017402;ENSSSCG00000025176;ENSSSCG00000026904;ENSSSCG00000032693;ENSSSCG00000036115;ENSSSCG00000038509	K06752+K06752+K06752+K04379+K05856+K04446+K06061+K04440+K04348+K07210+K06452+K11223+K20995+K02581+K04441+K06268+K02599
Human Diseases	Cancer: overview	Choline metabolism in cancer	12	97	0.617615	0.89328	ko05231	ENSSSCG00000000864;ENSSSCG00000002383;ENSSSCG00000007043;ENSSSCG00000008040;ENSSSCG00000009134;ENSSSCG00000009228;ENSSSCG00000013900;ENSSSCG00000014994;ENSSSCG00000016434;ENSSSCG00000017268;ENSSSCG00000017670;ENSSSCG00000037292	K00994+K04379+K18695+K07207+K04357+K04440+K02649+K05450+K07208+K02677+K04688+K16342
Organismal Systems	Nervous system	Neurotrophin signaling pathway	15	121	0.618009	0.89328	ko04722	ENSSSCG00000000084;ENSSSCG00000003998;ENSSSCG00000004022;ENSSSCG00000006785;ENSSSCG00000009228;ENSSSCG00000010311;ENSSSCG00000012318;ENSSSCG00000013900;ENSSSCG00000022545;ENSSSCG00000025685;ENSSSCG00000025729;ENSSSCG00000026904;ENSSSCG00000032693;ENSSSCG00000038082;ENSSSCG00000039841	K04374+K12458+K04373+K04353+K04440+K04515+K12464+K02649+K02183+K10148+K16172+K02581+K04441+K03175+K17448
Human Diseases	Infectious disease: bacterial	Bacterial invasion of epithelial cells	9	73	0.619236	0.89328	ko05100	ENSSSCG00000005641;ENSSSCG00000013900;ENSSSCG00000017168;ENSSSCG00000024351;ENSSSCG00000028355;ENSSSCG00000031769;ENSSSCG00000037131;ENSSSCG00000039841;ENSSSCG00000040643	K01528+K02649+K16938+K05099+K05692+K06106+K04644+K17448+K12959
Metabolism	Amino acid metabolism	Phenylalanine, tyrosine and tryptophan biosynthesis	1	7	0.622436	0.894093	ko00400	ENSSSCG00000010537	K14454
Metabolism	Glycan biosynthesis and metabolism	Glycosaminoglycan biosynthesis - keratan sulfate	2	16	0.634324	0.907324	ko00533	ENSSSCG00000005943;ENSSSCG00000035454	K00780+K07966
Genetic Information Processing	Replication and repair	Fanconi anemia pathway	6	51	0.665219	0.940554	ko03460	ENSSSCG00000001683;ENSSSCG00000001837;ENSSSCG00000008394;ENSSSCG00000011563;ENSSSCG00000022149;ENSSSCG00000031356	K03509+K10895+K10606+K10891+K15365+K06054
Environmental Information Processing	Signal transduction	Sphingolipid signaling pathway	14	117	0.670732	0.940554	ko04071	ENSSSCG00000005838;ENSSSCG00000008629;ENSSSCG00000009228;ENSSSCG00000010274;ENSSSCG00000013595;ENSSSCG00000013658;ENSSSCG00000013900;ENSSSCG00000014298;ENSSSCG00000017268;ENSSSCG00000032029;ENSSSCG00000032549;ENSSSCG00000032693;ENSSSCG00000032715;ENSSSCG00000034506	K03173+K17388+K04440+K01634+K04710+K04292+K02649+K04382+K02677+K11583+K04346+K04441+K23727+K08090
Metabolism	Metabolism of cofactors and vitamins	Riboflavin metabolism	1	8	0.671504	0.940554	ko00740	ENSSSCG00000037277	K00861
Metabolism	Metabolism of cofactors and vitamins	Vitamin B6 metabolism	1	8	0.671504	0.940554	ko00750	ENSSSCG00000005287	K00831
Organismal Systems	Environmental adaptation	Circadian rhythm - fly	1	8	0.671504	0.940554	ko04711	ENSSSCG00000013397	K02296
Metabolism	Lipid metabolism	Biosynthesis of unsaturated fatty acids	3	26	0.674678	0.940554	ko01040	ENSSSCG00000002349;ENSSSCG00000003377;ENSSSCG00000024015	K01068+K17360+K10224
Organismal Systems	Nervous system	GABAergic synapse	11	93	0.676977	0.940554	ko04727	ENSSSCG00000000175;ENSSSCG00000000645;ENSSSCG00000000749;ENSSSCG00000015323;ENSSSCG00000015545;ENSSSCG00000016726;ENSSSCG00000017268;ENSSSCG00000024784;ENSSSCG00000025981;ENSSSCG00000030076;ENSSSCG00000035584	K08046+K08341+K05045+K04548+K01915+K08041+K02677+K04857+K14992+K05046+K05186
Human Diseases	Infectious disease: viral	Kaposi sarcoma-associated herpesvirus infection	22	183	0.685412	0.948387	ko05167	ENSSSCG00000000555;ENSSSCG00000000645;ENSSSCG00000001229;ENSSSCG00000001695;ENSSSCG00000002383;ENSSSCG00000004856;ENSSSCG00000005838;ENSSSCG00000007268;ENSSSCG00000009228;ENSSSCG00000010301;ENSSSCG00000012050;ENSSSCG00000012825;ENSSSCG00000013900;ENSSSCG00000015323;ENSSSCG00000016714;ENSSSCG00000017254;ENSSSCG00000022545;ENSSSCG00000031103;ENSSSCG00000032693;ENSSSCG00000032710;ENSSSCG00000036115;…	K04959+K08341+K06751+K05448+K04379+K04446+K03173+K17454+K04440+K04348+K17901+K07210+K02649+K04548+K08738+K04433+K02183+K05410+K04441+K09389+K06268+K04503
Human Diseases	Infectious disease: bacterial	Epithelial cell signaling in Helicobacter pylori infection	8	69	0.688523	0.948818	ko05120	ENSSSCG00000006138;ENSSSCG00000009228;ENSSSCG00000011916;ENSSSCG00000012071;ENSSSCG00000012825;ENSSSCG00000014362;ENSSSCG00000024351;ENSSSCG00000032693	K02146+K04440+K02145+K06786+K07210+K08523+K05099+K04441
Organismal Systems	Digestive system	Fat digestion and absorption	5	44	0.692926	0.94916	ko04975	ENSSSCG00000005423;ENSSSCG00000008595;ENSSSCG00000009759;ENSSSCG00000015405;ENSSSCG00000030921	K05641+K14462+K13885+K06259+K08757
Organismal Systems	Nervous system	Synaptic vesicle cycle	10	86	0.694491	0.94916	ko04721	ENSSSCG00000000749;ENSSSCG00000004280;ENSSSCG00000005641;ENSSSCG00000006138;ENSSSCG00000011916;ENSSSCG00000013833;ENSSSCG00000016841;ENSSSCG00000030076;ENSSSCG00000037131;ENSSSCG00000037527	K05045+K15291+K01528+K02146+K02145+K05617+K05614+K05046+K04644+K15294
Metabolism	Lipid metabolism	Fatty acid biosynthesis	2	18	0.698832	0.94916	ko00061	ENSSSCG00000015784;ENSSSCG00000016223	K01897+K01897
Human Diseases	Endocrine and metabolic disease	Maturity onset diabetes of the young	3	27	0.69997	0.94916	ko04950	ENSSSCG00000016751;ENSSSCG00000024975;ENSSSCG00000031356	K12407+K08027+K06054
Metabolism	Amino acid metabolism	Lysine degradation	7	62	0.710955	0.951842	ko00310	ENSSSCG00000004049;ENSSSCG00000008571;ENSSSCG00000009889;ENSSSCG00000015583;ENSSSCG00000016613;ENSSSCG00000039539;ENSSSCG00000040296	K00626+K07515+K00128+K11426+K14157+K15791+K07514
Organismal Systems	Immune system	Cytosolic DNA-sensing pathway	7	62	0.710955	0.951842	ko04623	ENSSSCG00000000063;ENSSSCG00000006543;ENSSSCG00000007508;ENSSSCG00000009310;ENSSSCG00000012825;ENSSSCG00000026904;ENSSSCG00000031103	K03022+K12968+K12965+K03020+K07210+K02581+K05410
Genetic Information Processing	Transcription	Basal transcription factors	5	45	0.71218	0.951842	ko03022	ENSSSCG00000004583;ENSSSCG00000007720;ENSSSCG00000013539;ENSSSCG00000022387;ENSSSCG00000027530	K03123+K03121+K03138+K03120+K03126
Genetic Information Processing	Translation	Ribosome biogenesis in eukaryotes	9	79	0.713459	0.951842	ko03008	ENSSSCG00000001024;ENSSSCG00000004847;ENSSSCG00000008534;ENSSSCG00000010198;ENSSSCG00000010460;ENSSSCG00000011449;ENSSSCG00000012654;ENSSSCG00000012823;ENSSSCG00000039202	K07178+K14559+K14546+K14569+K03539+K14538+K14567+K11131+K14566
Environmental Information Processing	Signal transduction	Ras signaling pathway	33	275	0.715987	0.951842	ko04014	ENSSSCG00000001695;ENSSSCG00000005122;ENSSSCG00000006785;ENSSSCG00000008842;ENSSSCG00000008844;ENSSSCG00000009134;ENSSSCG00000009228;ENSSSCG00000009314;ENSSSCG00000009320;ENSSSCG00000010483;ENSSSCG00000010628;ENSSSCG00000011672;ENSSSCG00000012034;ENSSSCG00000012135;ENSSSCG00000012399;ENSSSCG00000012825;ENSSSCG00000013900;ENSSSCG00000014007;ENSSSCG00000014047;ENSSSCG00000014127;ENSSSCG00000014994;…	K05448+K05121+K04353+K05091+K05098+K04357+K04440+K05092+K05096+K05860+K19613+K08053+K05731+K05449+K12358+K07210+K02649+K05097+K05095+K12326+K05450+K04548+K08019+K04358+K02677+K02183+K05099+K17630+K05410+K07830+K13769+K16342+K17448
Organismal Systems	Immune system	Fc epsilon RI signaling pathway	8	71	0.719452	0.952712	ko04664	ENSSSCG00000009228;ENSSSCG00000013900;ENSSSCG00000017254;ENSSSCG00000017268;ENSSSCG00000023187;ENSSSCG00000032693;ENSSSCG00000034506;ENSSSCG00000037292	K04440+K02649+K04433+K02677+K05730+K04441+K08090+K16342
Organismal Systems	Excretory system	Collecting duct acid secretion	3	28	0.723738	0.954658	ko04966	ENSSSCG00000006138;ENSSSCG00000011916;ENSSSCG00000017358	K02146+K02145+K06573
Metabolism	Metabolism of cofactors and vitamins	Pantothenate and CoA biosynthesis	2	19	0.727381	0.955745	ko00770	ENSSSCG00000029163;ENSSSCG00000038607	K00826+K18966
Organismal Systems	Environmental adaptation	Circadian entrainment	12	106	0.738212	0.966231	ko04713	ENSSSCG00000000175;ENSSSCG00000002383;ENSSSCG00000007520;ENSSSCG00000009856;ENSSSCG00000010311;ENSSSCG00000010429;ENSSSCG00000015323;ENSSSCG00000016726;ENSSSCG00000017268;ENSSSCG00000022545;ENSSSCG00000033041;ENSSSCG00000034266	K08046+K04379+K04632+K13240+K04515+K07376+K04548+K08041+K02677+K02183+K04632+K04855
Human Diseases	Drug resistance: antineoplastic	Platinum drug resistance	8	73	0.748266	0.975624	ko01524	ENSSSCG00000001683;ENSSSCG00000005368;ENSSSCG00000006821;ENSSSCG00000013900;ENSSSCG00000016714;ENSSSCG00000017473;ENSSSCG00000030271;ENSSSCG00000031736	K03509+K10847+K00799+K02649+K08738+K03164+K00799+K00799
Environmental Information Processing	Signal transduction	ErbB signaling pathway	9	83	0.767117	0.994784	ko04012	ENSSSCG00000009134;ENSSSCG00000009228;ENSSSCG00000010311;ENSSSCG00000013900;ENSSSCG00000014362;ENSSSCG00000017268;ENSSSCG00000017402;ENSSSCG00000017670;ENSSSCG00000039841	K04357+K04440+K04515+K02649+K08523+K02677+K11223+K04688+K17448
Metabolism	Glycan biosynthesis and metabolism	Mannose type O-glycan biosynthesis	2	21	0.777616	0.994784	ko00515	ENSSSCG00000029145;ENSSSCG00000035454	K09666+K07966
Human Diseases	Cancer: specific types	Endometrial cancer	6	58	0.781831	0.994784	ko05213	ENSSSCG00000009134;ENSSSCG00000013243;ENSSSCG00000013900;ENSSSCG00000035249;ENSSSCG00000037066;ENSSSCG00000037900	K04357+K10140+K02649+K04402+K04402+K04503
Human Diseases	Infectious disease: viral	Measles	22	194	0.784691	0.994784	ko05162	ENSSSCG00000002383;ENSSSCG00000006350;ENSSSCG00000006543;ENSSSCG00000009228;ENSSSCG00000009881;ENSSSCG00000012077;ENSSSCG00000012825;ENSSSCG00000013900;ENSSSCG00000015094;ENSSSCG00000015897;ENSSSCG00000016714;ENSSSCG00000017402;ENSSSCG00000025685;ENSSSCG00000026904;ENSSSCG00000028561;ENSSSCG00000031103;ENSSSCG00000032672;ENSSSCG00000033295;ENSSSCG00000037900;ENSSSCG00000038082;ENSSSCG00000038694;…	K04379+K12560+K12968+K04440+K14216+K14754+K07210+K02649+K06452+K12647+K08738+K11223+K10148+K02581+K06470+K05410+K07900+K03237+K04503+K03175+K10151+K03283
Organismal Systems	Endocrine system	Melanogenesis	12	111	0.793167	0.994784	ko04916	ENSSSCG00000000175;ENSSSCG00000003342;ENSSSCG00000007520;ENSSSCG00000008842;ENSSSCG00000010311;ENSSSCG00000013263;ENSSSCG00000016628;ENSSSCG00000016726;ENSSSCG00000017268;ENSSSCG00000022545;ENSSSCG00000029870;ENSSSCG00000033041	K08046+K02353+K04632+K05091+K04515+K09048+K00182+K08041+K02677+K02183+K00312+K04632
Genetic Information Processing	Replication and repair	Homologous recombination	4	41	0.797767	0.994784	ko03440	ENSSSCG00000003905;ENSSSCG00000006101;ENSSSCG00000016170;ENSSSCG00000016488	K10875+K10877+K10683+K03111
Human Diseases	Cancer: overview	PD-L1 expression and PD-1 checkpoint pathway in cancer	15	137	0.797915	0.994784	ko05235	ENSSSCG00000002383;ENSSSCG00000003608;ENSSSCG00000004856;ENSSSCG00000009134;ENSSSCG00000010301;ENSSSCG00000012825;ENSSSCG00000013900;ENSSSCG00000015094;ENSSSCG00000017254;ENSSSCG00000017670;ENSSSCG00000026904;ENSSSCG00000028561;ENSSSCG00000032693;ENSSSCG00000036115;ENSSSCG00000038082	K04379+K05856+K04446+K04357+K04348+K07210+K02649+K06452+K04433+K04688+K02581+K06470+K04441+K06268+K03175
Organismal Systems	Immune system	NOD-like receptor signaling pathway	17	154	0.798976	0.994784	ko04621	ENSSSCG00000000087;ENSSSCG00000000555;ENSSSCG00000000645;ENSSSCG00000001701;ENSSSCG00000002535;ENSSSCG00000005838;ENSSSCG00000007206;ENSSSCG00000009228;ENSSSCG00000009881;ENSSSCG00000010904;ENSSSCG00000012825;ENSSSCG00000015435;ENSSSCG00000026904;ENSSSCG00000031103;ENSSSCG00000032360;ENSSSCG00000032693;ENSSSCG00000038082	K04403+K04959+K08341+K04079+K04079+K03173+K10630+K04440+K14216+K20876+K07210+K03462+K02581+K05410+K03443+K04441+K03175
Organismal Systems	Immune system	Toll-like receptor signaling pathway	11	103	0.799001	0.994784	ko04620	ENSSSCG00000000087;ENSSSCG00000002383;ENSSSCG00000009228;ENSSSCG00000012825;ENSSSCG00000013900;ENSSSCG00000017254;ENSSSCG00000028758;ENSSSCG00000031103;ENSSSCG00000032693;ENSSSCG00000033033;ENSSSCG00000038082	K04403+K04379+K04440+K07210+K02649+K04433+K05399+K05410+K04441+K05402+K03175
Genetic Information Processing	Replication and repair	Mismatch repair	2	22	0.799555	0.994784	ko03430	ENSSSCG00000003128;ENSSSCG00000016488	K10747+K03111
Human Diseases	Infectious disease: parasitic	Amoebiasis	22	196	0.800205	0.994784	ko05146	ENSSSCG00000002385;ENSSSCG00000003709;ENSSSCG00000004195;ENSSSCG00000005284;ENSSSCG00000005710;ENSSSCG00000007520;ENSSSCG00000007754;ENSSSCG00000010816;ENSSSCG00000011377;ENSSSCG00000012572;ENSSSCG00000013900;ENSSSCG00000015326;ENSSSCG00000015618;ENSSSCG00000016034;ENSSSCG00000016244;ENSSSCG00000016245;ENSSSCG00000016726;ENSSSCG00000017268;ENSSSCG00000033041;ENSSSCG00000036135;ENSSSCG00000036702;…	K13377+K06240+K01476+K04636+K06247+K04632+K06461+K13376+K06243+K06237+K02649+K06236+K06244+K19720+K06237+K06237+K08041+K02677+K04632+K06236+K05699+K04455
Organismal Systems	Immune system	Fc gamma R-mediated phagocytosis	10	95	0.805635	0.994784	ko04666	ENSSSCG00000006350;ENSSSCG00000010908;ENSSSCG00000012974;ENSSSCG00000013900;ENSSSCG00000017268;ENSSSCG00000017670;ENSSSCG00000023187;ENSSSCG00000030378;ENSSSCG00000036618;ENSSSCG00000037292	K12560+K06478+K05765+K02649+K02677+K04688+K05730+K05743+K06463+K16342
Cellular Processes	Cell motility	Regulation of actin cytoskeleton	33	288	0.807414	0.994784	ko04810	ENSSSCG00000000436;ENSSSCG00000003569;ENSSSCG00000006475;ENSSSCG00000007231;ENSSSCG00000007754;ENSSSCG00000008629;ENSSSCG00000009134;ENSSSCG00000009293;ENSSSCG00000009448;ENSSSCG00000011046;ENSSSCG00000012034;ENSSSCG00000012913;ENSSSCG00000012974;ENSSSCG00000013900;ENSSSCG00000014047;ENSSSCG00000014088;ENSSSCG00000014994;ENSSSCG00000016887;ENSSSCG00000016997;ENSSSCG00000017306;ENSSSCG00000023187;…	K00920+K05742+K05767+K00907+K06461+K17388+K04357+K05769+K05745+K06584+K05731+K06269+K05765+K02649+K05095+K05767+K05450+K06481+K04358+K06493+K05730+K05692+K00907+K05759+K05743+K04346+K07830+K10031+K06583+K12755+K05699+K00907+K05746
Organismal Systems	Immune system	B cell receptor signaling pathway	9	87	0.813232	0.994784	ko04662	ENSSSCG00000002383;ENSSSCG00000004856;ENSSSCG00000006350;ENSSSCG00000010301;ENSSSCG00000012825;ENSSSCG00000013900;ENSSSCG00000023187;ENSSSCG00000026904;ENSSSCG00000036115	K04379+K04446+K12560+K04348+K07210+K02649+K05730+K02581+K06268
Human Diseases	Infectious disease: viral	Human immunodeficiency virus 1 infection	30	265	0.818095	0.994784	ko05170	ENSSSCG00000000087;ENSSSCG00000000555;ENSSSCG00000001229;ENSSSCG00000002383;ENSSSCG00000004588;ENSSSCG00000004700;ENSSSCG00000004856;ENSSSCG00000005838;ENSSSCG00000009228;ENSSSCG00000010301;ENSSSCG00000012307;ENSSSCG00000012825;ENSSSCG00000012974;ENSSSCG00000013746;ENSSSCG00000013900;ENSSSCG00000014670;ENSSSCG00000015094;ENSSSCG00000015323;ENSSSCG00000016714;ENSSSCG00000017254;ENSSSCG00000017268;…	K04403+K04959+K06751+K04379+K21770+K08056+K04446+K03173+K04440+K04348+K21771+K07210+K05765+K08057+K02649+K10648+K06452+K04548+K08738+K04433+K02677+K04688+K02183+K05743+K05410+K04441+K06731+K12394+K06268+K03175
Metabolism	Lipid metabolism	alpha-Linolenic acid metabolism	2	23	0.819553	0.994784	ko00592	ENSSSCG00000034756;ENSSSCG00000037292	K14621+K16342
Organismal Systems	Development and regeneration	Dorso-ventral axis formation	2	23	0.819553	0.994784	ko04320	ENSSSCG00000038410;ENSSSCG00000038509	K02602+K02599
Genetic Information Processing	Folding, sorting and degradation	SNARE interactions in vesicular transport	3	33	0.821006	0.994784	ko04130	ENSSSCG00000002295;ENSSSCG00000004190;ENSSSCG00000038735	K08493+K08488+K08508
Cellular Processes	Transport and catabolism	Autophagy - other	3	33	0.821006	0.994784	ko04136	ENSSSCG00000000645;ENSSSCG00000003816;ENSSSCG00000014298	K08341+K08342+K04382
Metabolism	Glycan biosynthesis and metabolism	N-Glycan biosynthesis	5	52	0.82308	0.994784	ko00510	ENSSSCG00000001819;ENSSSCG00000014195;ENSSSCG00000015110;ENSSSCG00000034952;ENSSSCG00000035454	K01231+K01231+K01001+K00721+K07966
Human Diseases	Neurodegenerative disease	Spinocerebellar ataxia	10	97	0.825697	0.994784	ko05017	ENSSSCG00000000555;ENSSSCG00000005838;ENSSSCG00000009228;ENSSSCG00000009527;ENSSSCG00000009742;ENSSSCG00000013833;ENSSSCG00000013900;ENSSSCG00000015426;ENSSSCG00000017268;ENSSSCG00000022387	K04959+K03173+K04440+K23920+K21357+K05617+K02649+K06249+K02677+K03120
Metabolism	Glycan biosynthesis and metabolism	Various types of N-glycan biosynthesis	4	43	0.82752	0.994784	ko00513	ENSSSCG00000001819;ENSSSCG00000003721;ENSSSCG00000014195;ENSSSCG00000035454	K01231+K09673+K01231+K07966
Cellular Processes	Cellular community - eukaryotes	Adherens junction	7	71	0.832228	0.995684	ko04520	ENSSSCG00000004524;ENSSSCG00000010494;ENSSSCG00000015125;ENSSSCG00000024351;ENSSSCG00000028355;ENSSSCG00000035849;ENSSSCG00000036702	K04501+K06086+K06081+K05099+K05692+K05695+K05699
Environmental Information Processing	Signal transduction	TGF-beta signaling pathway	10	98	0.835118	0.995684	ko04350	ENSSSCG00000001478;ENSSSCG00000002385;ENSSSCG00000004524;ENSSSCG00000004789;ENSSSCG00000004948;ENSSSCG00000010816;ENSSSCG00000014298;ENSSSCG00000017670;ENSSSCG00000023261;ENSSSCG00000034120	K04663+K13377+K04501+K16857+K04677+K13376+K04382+K04688+K04664+K04685
Organismal Systems	Immune system	Antigen processing and presentation	11	107	0.83708	0.995684	ko04612	ENSSSCG00000001229;ENSSSCG00000001453;ENSSSCG00000001456;ENSSSCG00000001457;ENSSSCG00000001701;ENSSSCG00000002535;ENSSSCG00000004700;ENSSSCG00000011171;ENSSSCG00000013746;ENSSSCG00000014292;ENSSSCG00000047932	K06751+K06752+K06752+K06752+K04079+K04079+K08056+K01365+K08057+K09489+K03283
Genetic Information Processing	Replication and repair	Nucleotide excision repair	4	44	0.840979	0.996825	ko03420	ENSSSCG00000003128;ENSSSCG00000005368;ENSSSCG00000013243;ENSSSCG00000033051	K10747+K10847+K10140+K02324
Cellular Processes	Cell growth and death	Apoptosis - multiple species	3	35	0.850847	1	ko04215	ENSSSCG00000009228;ENSSSCG00000016714;ENSSSCG00000032684	K04440+K08738+K02561
Human Diseases	Cancer: specific types	Renal cell carcinoma	7	73	0.852819	1	ko05211	ENSSSCG00000001695;ENSSSCG00000001963;ENSSSCG00000002385;ENSSSCG00000006785;ENSSSCG00000010816;ENSSSCG00000013900;ENSSSCG00000024351	K05448+K09592+K13377+K04353+K13376+K02649+K05099
Metabolism	Metabolism of other amino acids	Taurine and hypotaurine metabolism	1	14	0.857565	1	ko00430	ENSSSCG00000038607	K18966
Metabolism	Lipid metabolism	Sphingolipid metabolism	4	46	0.865257	1	ko00600	ENSSSCG00000010274;ENSSSCG00000013595;ENSSSCG00000025744;ENSSSCG00000032715	K01634+K04710+K04708+K23727
Genetic Information Processing	Folding, sorting and degradation	Proteasome	4	48	0.886285	1	ko03050	ENSSSCG00000002433;ENSSSCG00000005072;ENSSSCG00000008412;ENSSSCG00000017273	K03062+K02727+K06699+K03035
Metabolism	Lipid metabolism	Primary bile acid biosynthesis	1	16	0.892208	1	ko00120	ENSSSCG00000022092	K07430
Organismal Systems	Immune system	C-type lectin receptor signaling pathway	11	115	0.896319	1	ko04625	ENSSSCG00000000555;ENSSSCG00000004856;ENSSSCG00000009228;ENSSSCG00000010301;ENSSSCG00000012825;ENSSSCG00000013900;ENSSSCG00000022545;ENSSSCG00000032693;ENSSSCG00000033786;ENSSSCG00000036115;ENSSSCG00000040286	K04959+K04446+K04440+K04348+K07210+K02649+K02183+K04441+K07830+K06268+K08601
Cellular Processes	Transport and catabolism	Endocytosis	26	247	0.899361	1	ko04144	ENSSSCG00000000383;ENSSSCG00000000439;ENSSSCG00000001229;ENSSSCG00000001795;ENSSSCG00000001912;ENSSSCG00000004919;ENSSSCG00000005641;ENSSSCG00000005668;ENSSSCG00000006137;ENSSSCG00000008694;ENSSSCG00000010250;ENSSSCG00000011848;ENSSSCG00000013508;ENSSSCG00000014047;ENSSSCG00000014391;ENSSSCG00000020666;ENSSSCG00000028512;ENSSSCG00000029541;ENSSSCG00000035987;ENSSSCG00000036926;ENSSSCG00000037131;…	K11981+K10396+K06751+K11247+K10054+K13305+K01528+K21269+K05633+K08291+K18466+K06503+K11247+K05095+K12490+K12477+K12473+K12494+K12476+K12186+K04644+K10591+K03175+K12959+K12478+K03283
Human Diseases	Infectious disease: bacterial	Yersinia infection	18	178	0.90045	1	ko05135	ENSSSCG00000000087;ENSSSCG00000002383;ENSSSCG00000003608;ENSSSCG00000004022;ENSSSCG00000004856;ENSSSCG00000005838;ENSSSCG00000008629;ENSSSCG00000009228;ENSSSCG00000012825;ENSSSCG00000013900;ENSSSCG00000016426;ENSSSCG00000017254;ENSSSCG00000023187;ENSSSCG00000028355;ENSSSCG00000030378;ENSSSCG00000031103;ENSSSCG00000032693;ENSSSCG00000038082	K04403+K04379+K05856+K04373+K04446+K03173+K17388+K04440+K07210+K02649+K18584+K04433+K05730+K05692+K05743+K05410+K04441+K03175
Organismal Systems	Immune system	T cell receptor signaling pathway	15	152	0.902739	1	ko04660	ENSSSCG00000002383;ENSSSCG00000003608;ENSSSCG00000004856;ENSSSCG00000009228;ENSSSCG00000010301;ENSSSCG00000010908;ENSSSCG00000012825;ENSSSCG00000013900;ENSSSCG00000015094;ENSSSCG00000023187;ENSSSCG00000026904;ENSSSCG00000028561;ENSSSCG00000032693;ENSSSCG00000036115;ENSSSCG00000038003	K04379+K05856+K04446+K04440+K04348+K06478+K07210+K02649+K06452+K05730+K02581+K06470+K04441+K06268+K07363
Metabolism	Glycan biosynthesis and metabolism	Glycosphingolipid biosynthesis - lacto and neolacto series	2	29	0.906027	1	ko00601	ENSSSCG00000034493;ENSSSCG00000035454	K03792+K07966
Metabolism	Glycan biosynthesis and metabolism	Glycosphingolipid biosynthesis - globo and isoglobo series	1	17	0.906231	1	ko00603	ENSSSCG00000005943	K00780
Genetic Information Processing	Replication and repair	Base excision repair	3	41	0.91582	1	ko03410	ENSSSCG00000003128;ENSSSCG00000009327;ENSSSCG00000033051	K10747+K10802+K02324
Genetic Information Processing	Transcription	RNA polymerase	2	30	0.91597	1	ko03020	ENSSSCG00000000063;ENSSSCG00000009310	K03022+K03020
Organismal Systems	Immune system	Chemokine signaling pathway	17	173	0.917833	1	ko04062	ENSSSCG00000000175;ENSSSCG00000006785;ENSSSCG00000008629;ENSSSCG00000008694;ENSSSCG00000012034;ENSSSCG00000012825;ENSSSCG00000013900;ENSSSCG00000015323;ENSSSCG00000016726;ENSSSCG00000023187;ENSSSCG00000026707;ENSSSCG00000026904;ENSSSCG00000033457;ENSSSCG00000034973;ENSSSCG00000038003;ENSSSCG00000039841;ENSSSCG00000039874	K08046+K04353+K17388+K08291+K05731+K07210+K02649+K04548+K08041+K05730+K04193+K02581+K05511+K10031+K07363+K17448+K21096
Human Diseases	Infectious disease: parasitic	Chagas disease	16	167	0.929681	1	ko05142	ENSSSCG00000002383;ENSSSCG00000002385;ENSSSCG00000005284;ENSSSCG00000007520;ENSSSCG00000009228;ENSSSCG00000010816;ENSSSCG00000012825;ENSSSCG00000013746;ENSSSCG00000013900;ENSSSCG00000014298;ENSSSCG00000015094;ENSSSCG00000016726;ENSSSCG00000025698;ENSSSCG00000032693;ENSSSCG00000033041;ENSSSCG00000038082	K04379+K13377+K04636+K04632+K04440+K13376+K07210+K08057+K02649+K04382+K06452+K08041+K03982+K04441+K04632+K03175
Human Diseases	Immune disease	Primary immunodeficiency	3	43	0.930934	1	ko05340	ENSSSCG00000003608;ENSSSCG00000010908;ENSSSCG00000012825	K05856+K06478+K07210
Metabolism	Glycan biosynthesis and metabolism	Glycosaminoglycan biosynthesis - chondroitin sulfate / dermatan sulfate	1	20	0.938279	1	ko00532	ENSSSCG00000029482	K08106
Metabolism	Glycan biosynthesis and metabolism	Glycosaminoglycan degradation	1	21	0.946312	1	ko00531	ENSSSCG00000010535	K07965
Human Diseases	Endocrine and metabolic disease	Type I diabetes mellitus	8	98	0.950568	1	ko04940	ENSSSCG00000001229;ENSSSCG00000001453;ENSSSCG00000001456;ENSSSCG00000001457;ENSSSCG00000015346;ENSSSCG00000016077;ENSSSCG00000016218;ENSSSCG00000028561	K06751+K06752+K06752+K06752+K19863+K04077+K07817+K06470
Human Diseases	Neurodegenerative disease	Prion disease	2	38	0.966483	1	ko05020	ENSSSCG00000021355;ENSSSCG00000038509	K04565+K02599
Environmental Information Processing	Signal transduction	Rap1 signaling pathway	35	351	0.967307	1	ko04015	ENSSSCG00000000175;ENSSSCG00000001695;ENSSSCG00000004789;ENSSSCG00000005122;ENSSSCG00000006785;ENSSSCG00000007520;ENSSSCG00000007754;ENSSSCG00000008842;ENSSSCG00000008844;ENSSSCG00000008881;ENSSSCG00000009134;ENSSSCG00000009320;ENSSSCG00000010483;ENSSSCG00000012034;ENSSSCG00000012135;ENSSSCG00000013900;ENSSSCG00000014007;ENSSSCG00000014047;ENSSSCG00000014391;ENSSSCG00000014994;ENSSSCG00000015383;…	K08046+K05448+K16857+K05121+K04353+K04632+K06461+K05091+K05098+K08018+K04357+K05096+K05860+K05731+K05449+K02649+K05097+K05095+K12490+K05450+K08019+K08041+K04358+K04433+K02677+K06493+K02183+K05730+K05099+K17697+K05692+K05759+K04441+K04632+K05746
Human Diseases	Substance dependence	Nicotine addiction	2	40	0.973515	1	ko05033	ENSSSCG00000004839;ENSSSCG00000035584	K04809+K05186
Cellular Processes	Cellular community - eukaryotes	Signaling pathways regulating pluripotency of stem cells	12	147	0.975719	1	ko04550	ENSSSCG00000002388;ENSSSCG00000003342;ENSSSCG00000004524;ENSSSCG00000011081;ENSSSCG00000013437;ENSSSCG00000013900;ENSSSCG00000014047;ENSSSCG00000015986;ENSSSCG00000016628;ENSSSCG00000029870;ENSSSCG00000032693;ENSSSCG00000036083	K08553+K02353+K04501+K11459+K09063+K02649+K05095+K09301+K00182+K00312+K04441+K11489
Human Diseases	Infectious disease: parasitic	Leishmaniasis	14	167	0.976869	1	ko05140	ENSSSCG00000000087;ENSSSCG00000000137;ENSSSCG00000001453;ENSSSCG00000001456;ENSSSCG00000001457;ENSSSCG00000002383;ENSSSCG00000002385;ENSSSCG00000007754;ENSSSCG00000010816;ENSSSCG00000026904;ENSSSCG00000032693;ENSSSCG00000036618;ENSSSCG00000038082;ENSSSCG00000040401	K04403+K08012+K06752+K06752+K06752+K04379+K13377+K06461+K13376+K02581+K04441+K06463+K03175+K03231
Organismal Systems	Immune system	Complement and coagulation cascades	13	161	0.981905	1	ko04610	ENSSSCG00000002476;ENSSSCG00000004038;ENSSSCG00000007754;ENSSSCG00000008998;ENSSSCG00000009668;ENSSSCG00000013418;ENSSSCG00000015662;ENSSSCG00000022447;ENSSSCG00000024314;ENSSSCG00000024791;ENSSSCG00000025463;ENSSSCG00000025698;ENSSSCG00000026585	K03984+K01315+K06461+K03903+K17252+K01334+K04002+K03901+K03905+K04008+K03908+K03982+K06557
Genetic Information Processing	Translation	Aminoacyl-tRNA biosynthesis	2	46	0.987074	1	ko00970	ENSSSCG00000004542;ENSSSCG00000016817	K01893+K01868
Organismal Systems	Immune system	Leukocyte transendothelial migration	16	198	0.989359	1	ko04670	ENSSSCG00000000137;ENSSSCG00000006785;ENSSSCG00000006862;ENSSSCG00000007754;ENSSSCG00000008629;ENSSSCG00000013900;ENSSSCG00000017268;ENSSSCG00000023187;ENSSSCG00000023743;ENSSSCG00000028355;ENSSSCG00000032693;ENSSSCG00000034973;ENSSSCG00000036402;ENSSSCG00000036702;ENSSSCG00000038003;ENSSSCG00000041667	K08012+K04353+K06527+K06461+K17388+K02649+K02677+K05730+K06087+K05692+K04441+K10031+K12755+K05699+K07363+K06087
Human Diseases	Immune disease	Graft-versus-host disease	5	87	0.991611	1	ko05332	ENSSSCG00000001229;ENSSSCG00000001453;ENSSSCG00000001456;ENSSSCG00000001457;ENSSSCG00000028561	K06751+K06752+K06752+K06752+K06470
Environmental Information Processing	Signal transduction	Hippo signaling pathway	20	241	0.992051	1	ko04390	ENSSSCG00000001478;ENSSSCG00000001544;ENSSSCG00000002385;ENSSSCG00000003342;ENSSSCG00000004524;ENSSSCG00000006074;ENSSSCG00000007692;ENSSSCG00000008638;ENSSSCG00000010035;ENSSSCG00000010816;ENSSSCG00000012913;ENSSSCG00000014298;ENSSSCG00000016628;ENSSSCG00000023261;ENSSSCG00000025685;ENSSSCG00000025698;ENSSSCG00000028355;ENSSSCG00000029870;ENSSSCG00000037900;ENSSSCG00000038694	K04663+K09448+K13377+K02353+K04501+K04412+K16198+K16197+K16198+K13376+K06269+K04382+K00182+K04664+K10148+K03982+K05692+K00312+K04503+K10151
Organismal Systems	Immune system	Intestinal immune network for IgA production	6	99	0.992095	1	ko04672	ENSSSCG00000001453;ENSSSCG00000001456;ENSSSCG00000001457;ENSSSCG00000009051;ENSSSCG00000028561;ENSSSCG00000034973	K06752+K06752+K06752+K05433+K06470+K10031
Human Diseases	Immune disease	Allograft rejection	5	89	0.993104	1	ko05330	ENSSSCG00000001229;ENSSSCG00000001453;ENSSSCG00000001456;ENSSSCG00000001457;ENSSSCG00000028561	K06751+K06752+K06752+K06752+K06470
Environmental Information Processing	Signal transduction	NF-kappa B signaling pathway	11	155	0.993576	1	ko04064	ENSSSCG00000000087;ENSSSCG00000003608;ENSSSCG00000005838;ENSSSCG00000006862;ENSSSCG00000012825;ENSSSCG00000028758;ENSSSCG00000034973;ENSSSCG00000035249;ENSSSCG00000037066;ENSSSCG00000038082;ENSSSCG00000040286	K04403+K05856+K03173+K06527+K07210+K05399+K10031+K04402+K04402+K03175+K08601
Human Diseases	Infectious disease: bacterial	Tuberculosis	22	267	0.994856	1	ko05152	ENSSSCG00000001453;ENSSSCG00000001456;ENSSSCG00000001457;ENSSSCG00000002385;ENSSSCG00000006138;ENSSSCG00000006350;ENSSSCG00000007754;ENSSSCG00000009228;ENSSSCG00000010301;ENSSSCG00000010311;ENSSSCG00000010816;ENSSSCG00000014338;ENSSSCG00000016077;ENSSSCG00000016714;ENSSSCG00000022545;ENSSSCG00000028758;ENSSSCG00000032693;ENSSSCG00000034207;ENSSSCG00000036115;ENSSSCG00000036618;ENSSSCG00000038082;…	K06752+K06752+K06752+K13377+K02146+K12560+K06461+K04440+K04348+K04515+K13376+K04043+K04077+K08738+K02183+K05399+K04441+K10048+K06268+K06463+K03175+K12478
Human Diseases	Immune disease	Asthma	4	80	0.994907	1	ko05310	ENSSSCG00000001453;ENSSSCG00000001456;ENSSSCG00000001457;ENSSSCG00000034506	K06752+K06752+K06752+K08090
Organismal Systems	Sensory system	Taste transduction	3	68	0.995286	1	ko04742	ENSSSCG00000000175;ENSSSCG00000001523;ENSSSCG00000016668	K08046+K04607+K13755
Environmental Information Processing	Signaling molecules and interaction	Viral protein interaction with cytokine and cytokine receptor	4	81	0.995418	1	ko04061	ENSSSCG00000026707;ENSSSCG00000033457;ENSSSCG00000034973;ENSSSCG00000039874	K04193+K05511+K10031+K21096
Human Diseases	Immune disease	Inflammatory bowel disease	7	118	0.996145	1	ko05321	ENSSSCG00000001453;ENSSSCG00000001456;ENSSSCG00000001457;ENSSSCG00000002385;ENSSSCG00000004856;ENSSSCG00000007816;ENSSSCG00000010816	K06752+K06752+K06752+K13377+K04446+K05075+K13376
Human Diseases	Infectious disease: parasitic	Malaria	14	194	0.996578	1	ko05144	ENSSSCG00000002385;ENSSSCG00000004789;ENSSSCG00000006524;ENSSSCG00000006862;ENSSSCG00000007978;ENSSSCG00000009046;ENSSSCG00000010816;ENSSSCG00000013916;ENSSSCG00000014725;ENSSSCG00000014727;ENSSSCG00000015405;ENSSSCG00000024351;ENSSSCG00000039708;ENSSSCG00000040465	K13377+K16857+K04659+K06527+K13822+K06575+K13376+K04659+K13823+K13823+K06259+K05099+K06543+K06728
Human Diseases	Immune disease	Autoimmune thyroid disease	5	99	0.997477	1	ko05320	ENSSSCG00000001229;ENSSSCG00000001453;ENSSSCG00000001456;ENSSSCG00000001457;ENSSSCG00000028561	K06751+K06752+K06752+K06752+K06470
Environmental Information Processing	Signaling molecules and interaction	Cell adhesion molecules	22	280	0.997799	1	ko04514	ENSSSCG00000001229;ENSSSCG00000001453;ENSSSCG00000001456;ENSSSCG00000001457;ENSSSCG00000002642;ENSSSCG00000003722;ENSSSCG00000006352;ENSSSCG00000006736;ENSSSCG00000006862;ENSSSCG00000007754;ENSSSCG00000010908;ENSSSCG00000011046;ENSSSCG00000015125;ENSSSCG00000015445;ENSSSCG00000023743;ENSSSCG00000028561;ENSSSCG00000029267;ENSSSCG00000029960;ENSSSCG00000032561;ENSSSCG00000035849;ENSSSCG00000038594;…	K06751+K06752+K06752+K06752+K06809+K06736+K06770+K06449+K06527+K06461+K06478+K06584+K06081+K06756+K06087+K06470+K16350+K16360+K06708+K05695+K16338+K06087
Environmental Information Processing	Signal transduction	JAK-STAT signaling pathway	10	163	0.998639	1	ko04630	ENSSSCG00000007816;ENSSSCG00000009051;ENSSSCG00000009134;ENSSSCG00000013900;ENSSSCG00000017402;ENSSSCG00000025188;ENSSSCG00000025795;ENSSSCG00000037900;ENSSSCG00000038694;ENSSSCG00000039314	K05075+K05433+K04357+K02649+K11223+K05062+K05061+K04503+K10151+K02539
Cellular Processes	Transport and catabolism	Lysosome	7	130	0.99876	1	ko04142	ENSSSCG00000006138;ENSSSCG00000008714;ENSSSCG00000011171;ENSSSCG00000012970;ENSSSCG00000036074;ENSSSCG00000037131;ENSSSCG00000038918	K02146+K12382+K01365+K08569+K12394+K04644+K01373
Human Diseases	Immune disease	Rheumatoid arthritis	15	231	0.999578	1	ko05323	ENSSSCG00000001453;ENSSSCG00000001456;ENSSSCG00000001457;ENSSSCG00000001695;ENSSSCG00000002383;ENSSSCG00000002385;ENSSSCG00000005122;ENSSSCG00000006138;ENSSSCG00000009051;ENSSSCG00000009320;ENSSSCG00000010816;ENSSSCG00000011171;ENSSSCG00000011916;ENSSSCG00000028561;ENSSSCG00000034973	K06752+K06752+K06752+K05448+K04379+K13377+K05121+K02146+K05433+K05096+K13376+K01365+K02145+K06470+K10031
Human Diseases	Infectious disease: bacterial	Legionellosis	8	153	0.999581	1	ko05134	ENSSSCG00000007754;ENSSSCG00000014305;ENSSSCG00000016077;ENSSSCG00000016095;ENSSSCG00000016714;ENSSSCG00000024388;ENSSSCG00000040401;ENSSSCG00000047932	K06461+K07953+K04077+K23561+K08738+K15464+K03231+K03283
Environmental Information Processing	Signaling molecules and interaction	Cytokine-cytokine receptor interaction	18	269	0.999745	1	ko04060	ENSSSCG00000001478;ENSSSCG00000001727;ENSSSCG00000002385;ENSSSCG00000007816;ENSSSCG00000009051;ENSSSCG00000009283;ENSSSCG00000010816;ENSSSCG00000020771;ENSSSCG00000021206;ENSSSCG00000023261;ENSSSCG00000025188;ENSSSCG00000025795;ENSSSCG00000026707;ENSSSCG00000027130;ENSSSCG00000032795;ENSSSCG00000033457;ENSSSCG00000034973;ENSSSCG00000039874	K04663+K05157+K13377+K05075+K05433+K05155+K13376+K05500+K04723+K04664+K05062+K05061+K04193+K05149+K05171+K05511+K10031+K21096
Human Diseases	Infectious disease: bacterial	Staphylococcus aureus infection	12	206	0.999783	1	ko05150	ENSSSCG00000001453;ENSSSCG00000001456;ENSSSCG00000001457;ENSSSCG00000004038;ENSSSCG00000006350;ENSSSCG00000007754;ENSSSCG00000013418;ENSSSCG00000017464;ENSSSCG00000024067;ENSSSCG00000024314;ENSSSCG00000029990;ENSSSCG00000036618	K06752+K06752+K06752+K01315+K12560+K06461+K01334+K07604+K07604+K03905+K23125+K06463
Organismal Systems	Immune system	Natural killer cell mediated cytotoxicity	10	187	0.999847	1	ko04650	ENSSSCG00000003608;ENSSSCG00000004856;ENSSSCG00000010301;ENSSSCG00000013900;ENSSSCG00000017268;ENSSSCG00000023187;ENSSSCG00000036115;ENSSSCG00000036618;ENSSSCG00000039841;ENSSSCG00000040465	K05856+K04446+K04348+K02649+K02677+K05730+K06268+K06463+K17448+K06728
Human Diseases	Infectious disease: bacterial	Pertussis	8	165	0.999872	1	ko05133	ENSSSCG00000002383;ENSSSCG00000007754;ENSSSCG00000009228;ENSSSCG00000012974;ENSSSCG00000015662;ENSSSCG00000022545;ENSSSCG00000032693;ENSSSCG00000038082	K04379+K06461+K04440+K05765+K04002+K02183+K04441+K03175
Human Diseases	Infectious disease: viral	Herpes simplex virus 1 infection	29	398	0.999925	1	ko05168	ENSSSCG00000000087;ENSSSCG00000001229;ENSSSCG00000001453;ENSSSCG00000001456;ENSSSCG00000001457;ENSSSCG00000001564;ENSSSCG00000001912;ENSSSCG00000003589;ENSSSCG00000004700;ENSSSCG00000005838;ENSSSCG00000008040;ENSSSCG00000008484;ENSSSCG00000009881;ENSSSCG00000009906;ENSSSCG00000012278;ENSSSCG00000012825;ENSSSCG00000012913;ENSSSCG00000013746;ENSSSCG00000013900;ENSSSCG00000015125;ENSSSCG00000015897;…	K04403+K06751+K06752+K06752+K06752+K12892+K10054+K12893+K08056+K03173+K07207+K12896+K14216+K21123+K15412+K07210+K06269+K08057+K02649+K06081+K12647+K07208+K08738+K06493+K05410+K03237+K06731+K09228+K03175
Human Diseases	Cardiovascular disease	Viral myocarditis	10	199	0.999952	1	ko05416	ENSSSCG00000001229;ENSSSCG00000001453;ENSSSCG00000001456;ENSSSCG00000001457;ENSSSCG00000002029;ENSSSCG00000003512;ENSSSCG00000016714;ENSSSCG00000028355;ENSSSCG00000028561;ENSSSCG00000037900	K06751+K06752+K06752+K06752+K17751+K03260+K08738+K05692+K06470+K04503
Environmental Information Processing	Signaling molecules and interaction	Neuroactive ligand-receptor interaction	24	404	0.999999	1	ko04080	ENSSSCG00000001523;ENSSSCG00000001589;ENSSSCG00000004038;ENSSSCG00000004839;ENSSSCG00000007527;ENSSSCG00000009336;ENSSSCG00000010184;ENSSSCG00000010352;ENSSSCG00000011888;ENSSSCG00000013658;ENSSSCG00000015969;ENSSSCG00000017041;ENSSSCG00000017863;ENSSSCG00000020906;ENSSSCG00000022405;ENSSSCG00000024428;ENSSSCG00000025188;ENSSSCG00000025414;ENSSSCG00000026363;ENSSSCG00000033514;ENSSSCG00000035584;…	K04607+K04581+K01315+K04809+K05227+K04307+K09821+K05206+K04617+K04292+K04803+K04136+K05222+K04284+K05215+K04810+K05062+K05233+K04814+K04579+K05186+K04262+K04276+K05225
Organismal Systems	Sensory system	Olfactory transduction	8	1289	1	1	ko04740	ENSSSCG00000002315;ENSSSCG00000010311;ENSSSCG00000010429;ENSSSCG00000016668;ENSSSCG00000022545;ENSSSCG00000027113;ENSSSCG00000029709;ENSSSCG00000037241	K05849+K04515+K07376+K13755+K02183+K04950+K04257+K18154
