# Supplementary material for: Construction of LncRNA-Related ceRNA Networks in Longissimus Dorsi Muscle of Jinfen White Pigs at Different Developmental Stages
Source: Curr Issues Mol Biol. 2024 Jan 2;46(1):340–54. doi: 10.3390/cimb46010022 (PMC10814722; doi:10.3390/cimb46010022)
Supplement: Supplementary file 1 [file cimb-46-00022-s001.zip › Supplementary file Table S3.xlsx]

## Sheet: Additional file Table S3
Table S3 The target genes and functional enrichment results of DE lncRNAs
KEGG_A_class	KEGG_B_class	Pathway	out (3307)	All (8756)	Pvalue	Qvalue	Pathway ID	Genes	K_IDs
Organismal Systems	Environmental adaptation	Thermogenesis	146	236	2.67495e-14	4.92797e-12	ko04714	ENSSSCG00000000175;ENSSSCG00000000185;ENSSSCG00000000215;ENSSSCG00000000382;ENSSSCG00000000493;ENSSSCG00000000719;ENSSSCG00000000905;ENSSSCG00000001556;ENSSSCG00000002316;ENSSSCG00000002333;ENSSSCG00000002907;ENSSSCG00000003018;ENSSSCG00000003140;ENSSSCG00000003194;ENSSSCG00000003413;ENSSSCG00000003531;ENSSSCG00000003559;ENSSSCG00000003653;ENSSSCG00000003851;ENSSSCG00000003903;ENSSSCG00000004022;…	K08046+K07200+K11650+K11649+K12461+K03953+K11352+K04441+K18182+K22198+K02267+K07188+K22429+K16184+K07203+K11450+K11653+K03938+K08766+K00416+K04373+K11653+K18161+K02270+K02132+K18159+K03099+K02991+K03952+K18163+K03964+K03935+K12323+K18162+K04632+K05692+K00415+K07207+K08266+K02265+K02270+K03099+K18164+K07199+K11648+K18179+K02259+K03955+K03962+K11649+K00414+K15109+K09008+K11340+K03961+K02137+K04373+…
Genetic Information Processing	Folding, sorting and degradation	Protein processing in endoplasmic reticulum	108	161	2.82405e-14	4.92797e-12	ko04141	ENSSSCG00000000171;ENSSSCG00000000849;ENSSSCG00000001022;ENSSSCG00000001430;ENSSSCG00000001516;ENSSSCG00000001701;ENSSSCG00000002050;ENSSSCG00000002414;ENSSSCG00000002446;ENSSSCG00000002535;ENSSSCG00000002682;ENSSSCG00000002846;ENSSSCG00000003288;ENSSSCG00000003334;ENSSSCG00000003398;ENSSSCG00000003505;ENSSSCG00000004032;ENSSSCG00000004244;ENSSSCG00000004317;ENSSSCG00000004382;ENSSSCG00000004700;…	K13999+K09487+K13249+K09049+K14021+K04079+K12668+K14026+K11863+K04079+K08653+K09503+K09562+K04554+K10597+K12670+K04556+K01230+K10578+K09540+K08056+K10080+K10950+K14018+K13525+K10839+K09490+K14010+K09054+K01230+K14006+K14012+K16194+K08860+K14008+K16195+K14003+K09584+K14007+K14005+K09485+K11718+K09586+K14016+K10976+K07953+K14007+K04440+K09502+K01456+K07151+K14004+K12666+K10956+K09517+K07765+K08288+…
Metabolism	Global and overview maps	Metabolic pathways	678	1466	2.18595e-13	2.49175e-11	ko01100	ENSSSCG00000000031;ENSSSCG00000000050;ENSSSCG00000000064;ENSSSCG00000000175;ENSSSCG00000000297;ENSSSCG00000000370;ENSSSCG00000000419;ENSSSCG00000000436;ENSSSCG00000000462;ENSSSCG00000000576;ENSSSCG00000000685;ENSSSCG00000000719;ENSSSCG00000000856;ENSSSCG00000000891;ENSSSCG00000000905;ENSSSCG00000000939;ENSSSCG00000000980;ENSSSCG00000000994;ENSSSCG00000001078;ENSSSCG00000001090;ENSSSCG00000001420;…	K00645+K01204+K01681+K08046+K13755+K00901+K11154+K00920+K21052+K00016+K01803+K03953+K00500+K01254+K11352+K01908+K03847+K01711+K13517+K00139+K11420+K00513+K13509+K13370+K11204+K00715+K01062+K15013+K18437+K21138+K11140+K00031+K08074+K12373+K11147+K05307+K12668+K03783+K00288+K00717+K15376+K11152+K00710+K01068+K06126+K00658+K01512+K01800+K00654+K01132+K00254+K00071+K00814+K14959+K02267+K00911+K00826+…
Genetic Information Processing	Transcription	Spliceosome	92	134	2.85587e-13	2.49175e-11	ko03040	ENSSSCG00000000176;ENSSSCG00000000204;ENSSSCG00000000288;ENSSSCG00000000611;ENSSSCG00000000635;ENSSSCG00000000895;ENSSSCG00000001376;ENSSSCG00000001564;ENSSSCG00000001708;ENSSSCG00000002034;ENSSSCG00000002748;ENSSSCG00000003263;ENSSSCG00000003589;ENSSSCG00000003596;ENSSSCG00000003643;ENSSSCG00000003664;ENSSSCG00000003701;ENSSSCG00000003849;ENSSSCG00000004403;ENSSSCG00000004802;ENSSSCG00000005366;…	K12858+K12821+K12741+K12866+K12877+K11098+K12813+K12892+K12860+K12875+K12815+K12844+K12893+K12857+K12827+K09564+K11087+K12877+K12816+K12874+K12882+K12859+K11092+K12831+K12864+K12873+K12854+K12896+K12833+K12820+K21123+K12825+K12840+K12871+K12622+K12842+K12879+K12885+K12829+K10599+K12626+K12887+K12841+K12824+K12863+K12897+K12821+K12741+K12828+K12819+K13025+K12835+K12852+K12890+K12627+K12886+K06063+…
Genetic Information Processing	Translation	Ribosome biogenesis in eukaryotes	58	79	1.09665e-10	7.65461e-09	ko03008	ENSSSCG00000000998;ENSSSCG00000001024;ENSSSCG00000001792;ENSSSCG00000001888;ENSSSCG00000002753;ENSSSCG00000002854;ENSSSCG00000004328;ENSSSCG00000004847;ENSSSCG00000005217;ENSSSCG00000006078;ENSSSCG00000006727;ENSSSCG00000007109;ENSSSCG00000007119;ENSSSCG00000007203;ENSSSCG00000007732;ENSSSCG00000008534;ENSSSCG00000009084;ENSSSCG00000009137;ENSSSCG00000009746;ENSSSCG00000009912;ENSSSCG00000010145;…	K14530+K07178+K14536+K14525+K11883+K03538+K14572+K14559+K11108+K01164+K14556+K12619+K14285+K03097+K14574+K14546+K14575+K11128+K07936+K03537+K14550+K14569+K03539+K14544+K14538+K12618+K14539+K14538+K14285+K11131+K14521+K14549+K14554+K14562+K13288+K14561+K14552+K03685+K14553+K14557+K14565+K03264+K07562+K14571+K14564+K14290+K06943+K14548+K14558+K14563+K14537+K14573+K14545+K07179+K18532+K14566+K11129+…
Human Diseases	Infectious disease: viral	Human papillomavirus infection	175	327	2.75972e-09	1.60524e-07	ko05165	ENSSSCG00000000293;ENSSSCG00000000697;ENSSSCG00000000708;ENSSSCG00000000712;ENSSSCG00000000759;ENSSSCG00000001396;ENSSSCG00000001398;ENSSSCG00000001440;ENSSSCG00000001516;ENSSSCG00000001654;ENSSSCG00000001695;ENSSSCG00000002002;ENSSSCG00000002287;ENSSSCG00000002433;ENSSSCG00000002525;ENSSSCG00000002540;ENSSSCG00000002855;ENSSSCG00000002989;ENSSSCG00000003178;ENSSSCG00000003395;ENSSSCG00000003413;…	K06484+K11643+K03158+K03900+K00444+K06751+K06751+K20996+K14021+K11584+K05448+K04693+K06091+K03062+K03174+K11584+K06626+K04456+K05411+K00922+K07203+K04393+K06067+K06240+K02649+K09091+K06067+K10587+K06587+K03099+K06252+K06247+K02148+K02146+K04659+K20994+K06052+K17454+K04681+K04632+K07207+K02155+K04490+K03099+K16195+K04354+K06061+K04357+K06618+K06237+K04354+K02329+K02842+K02154+K04371+K01110+K04390+…
Cellular Processes	Cellular community - eukaryotes	Focal adhesion	112	192	4.26142e-09	2.12462e-07	ko04510	ENSSSCG00000000024;ENSSSCG00000000293;ENSSSCG00000000712;ENSSSCG00000001695;ENSSSCG00000001966;ENSSSCG00000002989;ENSSSCG00000003256;ENSSSCG00000003395;ENSSSCG00000003520;ENSSSCG00000003691;ENSSSCG00000003709;ENSSSCG00000003909;ENSSSCG00000004961;ENSSSCG00000005015;ENSSSCG00000005317;ENSSSCG00000005494;ENSSSCG00000005710;ENSSSCG00000005743;ENSSSCG00000006524;ENSSSCG00000006539;ENSSSCG00000006785;…	K06275+K06484+K03900+K05448+K13709+K04456+K19663+K00922+K04393+K12757+K06240+K02649+K06587+K03099+K06271+K06252+K06247+K05730+K04659+K06279+K04353+K05704+K04359+K05692+K12756+K03099+K06269+K17388+K04363+K05098+K04357+K06237+K04371+K05700+K04440+K01110+K04456+K05719+K06585+K06243+K04410+K00907+K06237+K06237+K06269+K16858+K02649+K04659+K04440+K06236+K05636+K06252+K05635+K06244+K05449+K06589+K06485+…
Genetic Information Processing	Translation	Nucleocytoplasmic transport	101	170	6.43808e-09	2.80861e-07	ko03013	ENSSSCG00000000019;ENSSSCG00000000141;ENSSSCG00000000268;ENSSSCG00000000466;ENSSSCG00000000486;ENSSSCG00000000635;ENSSSCG00000000860;ENSSSCG00000000998;ENSSSCG00000001679;ENSSSCG00000001888;ENSSSCG00000002034;ENSSSCG00000002854;ENSSSCG00000003512;ENSSSCG00000003849;ENSSSCG00000004105;ENSSSCG00000004489;ENSSSCG00000004691;ENSSSCG00000004985;ENSSSCG00000005366;ENSSSCG00000005667;ENSSSCG00000005711;…	K14295+K03251+K14320+K14288+K14301+K12877+K14302+K14530+K14289+K14525+K12875+K03538+K03260+K12877+K14305+K03231+K03245+K13130+K12882+K14311+K14317+K03250+K13126+K01164+K14292+K13131+K14285+K14298+K14316+K14325+K12172+K03243+K13134+K14283+K14308+K13126+K07936+K03537+K14300+K03539+K03254+K14327+K00974+K14004+K14314+K15516+K03345+K03257+K14285+K14328+K12879+K15516+K14303+K03260+K14291+K05019+K09291+…
Cellular Processes	Transport and catabolism	Endocytosis	136	247	1.67589e-08	6.49874e-07	ko04144	ENSSSCG00000000037;ENSSSCG00000000439;ENSSSCG00000000840;ENSSSCG00000001396;ENSSSCG00000001398;ENSSSCG00000001795;ENSSSCG00000001912;ENSSSCG00000002743;ENSSSCG00000003083;ENSSSCG00000003199;ENSSSCG00000003329;ENSSSCG00000003493;ENSSSCG00000003520;ENSSSCG00000003549;ENSSSCG00000003807;ENSSSCG00000003863;ENSSSCG00000003983;ENSSSCG00000004044;ENSSSCG00000004140;ENSSSCG00000004276;ENSSSCG00000004505;…	K12493+K10396+K18465+K06751+K06751+K11247+K10054+K19476+K22518+K11824+K12489+K10365+K04393+K12474+K09526+K04679+K12486+K06564+K12199+K12486+K04500+K11839+K12196+K07941+K04674+K05754+K01528+K12184+K18442+K10364+K12185+K17920+K05704+K18442+K07891+K05757+K11866+K07903+K12488+K18440+K04363+K18467+K12487+K00910+K18466+K18462+K19368+K18443+K12198+K10396+K04705+K04237+K04388+K00909+K06069+K06503+K12192+…
Genetic Information Processing	Translation	mRNA surveillance pathway	62	94	2.45811e-08	7.91258e-07	ko03015	ENSSSCG00000000635;ENSSSCG00000001654;ENSSSCG00000002023;ENSSSCG00000002034;ENSSSCG00000002447;ENSSSCG00000002505;ENSSSCG00000002540;ENSSSCG00000003849;ENSSSCG00000004311;ENSSSCG00000005366;ENSSSCG00000006063;ENSSSCG00000007119;ENSSSCG00000007494;ENSSSCG00000008048;ENSSSCG00000008389;ENSSSCG00000008540;ENSSSCG00000008712;ENSSSCG00000009067;ENSSSCG00000009657;ENSSSCG00000010430;ENSSSCG00000011117;…	K12877+K11584+K14396+K12875+K14402+K14376+K11584+K12877+K13917+K12882+K13126+K14285+K14406+K14325+K14376+K06269+K04354+K13126+K04354+K14407+K14327+K14962+K14407+K14285+K14328+K06269+K14398+K04382+K03265+K14400+K11584+K04382+K15542+K06965+K13025+K14323+K11124+K14403+K03267+K13114+K03456+K14328+K00565+K11584+K12883+K12876+K04354+K14411+K03456+K11583+K14405+K11583+K12881+K13171+K11583+K14396+K14398+…
Environmental Information Processing	Signal transduction	Hippo signaling pathway - fly	45	62	2.49394e-08	7.91258e-07	ko04391	ENSSSCG00000000107;ENSSSCG00000000736;ENSSSCG00000001544;ENSSSCG00000002287;ENSSSCG00000002855;ENSSSCG00000004106;ENSSSCG00000005191;ENSSSCG00000005965;ENSSSCG00000006062;ENSSSCG00000006074;ENSSSCG00000007381;ENSSSCG00000007585;ENSSSCG00000008638;ENSSSCG00000008712;ENSSSCG00000008942;ENSSSCG00000009657;ENSSSCG00000010380;ENSSSCG00000011103;ENSSSCG00000011313;ENSSSCG00000011745;ENSSSCG00000011833;…	K08960+K09448+K09448+K06091+K06626+K08791+K06095+K04377+K16197+K04412+K16197+K05692+K16197+K04354+K06685+K04354+K04440+K04237+K16682+K06069+K12076+K09448+K04440+K04382+K04382+K06093+K03456+K09236+K10149+K16507+K06093+K05692+K16684+K04354+K16507+K16682+K03456+K09851+K16687+K09851+K06094+K08791+K16682+K06685+K06094
Human Diseases	Infectious disease: viral	Herpes simplex virus 1 infection	201	398	8.28767e-08	2.41033e-06	ko05168	ENSSSCG00000000087;ENSSSCG00000000293;ENSSSCG00000000708;ENSSSCG00000000769;ENSSSCG00000000799;ENSSSCG00000000846;ENSSSCG00000001164;ENSSSCG00000001396;ENSSSCG00000001398;ENSSSCG00000001509;ENSSSCG00000001516;ENSSSCG00000001554;ENSSSCG00000001564;ENSSSCG00000001912;ENSSSCG00000002002;ENSSSCG00000002525;ENSSSCG00000002877;ENSSSCG00000002932;ENSSSCG00000002933;ENSSSCG00000002935;ENSSSCG00000002937;…	K04403+K06484+K03158+K04726+K04733+K14966+K09228+K06751+K06751+K02308+K14021+K15409+K12892+K10054+K04693+K03174+K09228+K09228+K09228+K09228+K09228+K09228+K04456+K09228+K09228+K09228+K05411+K09228+K09228+K09228+K09228+K00922+K07203+K04399+K12893+K02649+K09228+K09228+K09228+K09228+K09228+K09228+K04404+K04427+K08056+K04447+K09228+K09364+K05704+K16194+K09228+K07207+K09228+K08860+K12896+K16195+K06269+…
Cellular Processes	Cell growth and death	Cellular senescence	92	160	2.59151e-07	6.95721e-06	ko04218	ENSSSCG00000000739;ENSSSCG00000001396;ENSSSCG00000001398;ENSSSCG00000001556;ENSSSCG00000001986;ENSSSCG00000002787;ENSSSCG00000002855;ENSSSCG00000002898;ENSSSCG00000002989;ENSSSCG00000003183;ENSSSCG00000003395;ENSSSCG00000003413;ENSSSCG00000003909;ENSSSCG00000004420;ENSSSCG00000004505;ENSSSCG00000004588;ENSSSCG00000004636;ENSSSCG00000005382;ENSSSCG00000005965;ENSSSCG00000006127;ENSSSCG00000006145;…	K09406+K06751+K06751+K04441+K17334+K04682+K06626+K21774+K04456+K07829+K00922+K07203+K02649+K21124+K04500+K21770+K04982+K04674+K04377+K10867+K04682+K17454+K04681+K21769+K17332+K07207+K06269+K05864+K04348+K21776+K06618+K04973+K04371+K11411+K15040+K01110+K03362+K13376+K04456+K04388+K21771+K05863+K06269+K02649+K14381+K10866+K05862+K10865+K02216+K02678+K05863+K07208+K02649+K04433+K04451+K21773+K06645+…
Cellular Processes	Cell growth and death	Cell cycle	76	127	3.1805e-07	7.92853e-06	ko04110	ENSSSCG00000000265;ENSSSCG00000002787;ENSSSCG00000002855;ENSSSCG00000003613;ENSSSCG00000003861;ENSSSCG00000003949;ENSSSCG00000004306;ENSSSCG00000004432;ENSSSCG00000004505;ENSSSCG00000004524;ENSSSCG00000004588;ENSSSCG00000005706;ENSSSCG00000005965;ENSSSCG00000006014;ENSSSCG00000006062;ENSSSCG00000006145;ENSSSCG00000006273;ENSSSCG00000006864;ENSSSCG00000007268;ENSSSCG00000007331;ENSSSCG00000007381;…	K02365+K04682+K06626+K06067+K02603+K03363+K02605+K06067+K04500+K04501+K21770+K06619+K04377+K06670+K16197+K04682+K02212+K06639+K17454+K04681+K16197+K16198+K03348+K16197+K06618+K04683+K16198+K06628+K06669+K02180+K13376+K02540+K06671+K21771+K06636+K06671+K03355+K02216+K03347+K02606+K02604+K03875+K02202+K06635+K03350+K02213+K04451+K06629+K03353+K06645+K02209+K02089+K02541+K04728+K03351+K06631+K02214+…
Environmental Information Processing	Signal transduction	MAPK signaling pathway - fly	54	83	3.85647e-07	8.97272e-06	ko04013	ENSSSCG00000001556;ENSSSCG00000001561;ENSSSCG00000003030;ENSSSCG00000003104;ENSSSCG00000004037;ENSSSCG00000004110;ENSSSCG00000004334;ENSSSCG00000004675;ENSSSCG00000004678;ENSSSCG00000005015;ENSSSCG00000006062;ENSSSCG00000006539;ENSSSCG00000007334;ENSSSCG00000007381;ENSSSCG00000008478;ENSSSCG00000008499;ENSSSCG00000008638;ENSSSCG00000009482;ENSSSCG00000009567;ENSSSCG00000010081;ENSSSCG00000010380;…	K04441+K03211+K20225+K17608+K04428+K04404+K04427+K13411+K13411+K03099+K16197+K06279+K05704+K16197+K03099+K17608+K16197+K17383+K12380+K04371+K04440+K04508+K04508+K04440+K04352+K04382+K02678+K04382+K04365+K06689+K04364+K05759+K04361+K04426+K07293+K07827+K05088+K10176+K14290+K09260+K20223+K08840+K05759+K07293+K06689+K04432+K04392+K06689+K04506+K04450+K04508+K04441+K08601+K17608
Human Diseases	Cancer: overview	MicroRNAs in cancer	91	160	5.89425e-07	1.28568e-05	ko05206	ENSSSCG00000000293;ENSSSCG00000001440;ENSSSCG00000001516;ENSSSCG00000001573;ENSSSCG00000001695;ENSSSCG00000002855;ENSSSCG00000003256;ENSSSCG00000003395;ENSSSCG00000003413;ENSSSCG00000003613;ENSSSCG00000003909;ENSSSCG00000004058;ENSSSCG00000004432;ENSSSCG00000004570;ENSSSCG00000004969;ENSSSCG00000005015;ENSSSCG00000005338;ENSSSCG00000005494;ENSSSCG00000005706;ENSSSCG00000005965;ENSSSCG00000006530;…	K06484+K20996+K14021+K04702+K05448+K06626+K19663+K00922+K07203+K06067+K02649+K08007+K06067+K10373+K17387+K03099+K17461+K06252+K06619+K04377+K05462+K06279+K20994+K17399+K17454+K04359+K23551+K05665+K03099+K04363+K17383+K02329+K04371+K11411+K01348+K01110+K16865+K13376+K07606+K11459+K17390+K00558+K02649+K02085+K05762+K08670+K10127+K05658+K06252+K01425+K02649+K07204+K04364+K06493+K04692+K04451+K05084+…
Genetic Information Processing	Translation	Aminoacyl-tRNA biosynthesis	34	46	6.4598e-07	1.32616e-05	ko00970	ENSSSCG00000001384;ENSSSCG00000001706;ENSSSCG00000002516;ENSSSCG00000002723;ENSSSCG00000002972;ENSSSCG00000004303;ENSSSCG00000004374;ENSSSCG00000004542;ENSSSCG00000004543;ENSSSCG00000005781;ENSSSCG00000006835;ENSSSCG00000008068;ENSSSCG00000009015;ENSSSCG00000010821;ENSSSCG00000010823;ENSSSCG00000011312;ENSSSCG00000012857;ENSSSCG00000013745;ENSSSCG00000014375;ENSSSCG00000014376;ENSSSCG00000014411;…	K01873+K01872+K01867+K01872+K01875+K01887+K02433+K01893+K00604+K01868+K01875+K01870+K02434+K14163+K01870+K01869+K01883+K01889+K01892+K01892+K01869+K01893+K22503+K01890+K01880+K01868+K01887+K01874+K03341+K01868+K01867+K01866+K01866+K01874
Human Diseases	Infectious disease: bacterial	Salmonella infection	118	221	1.27415e-06	2.47043e-05	ko05132	ENSSSCG00000000087;ENSSSCG00000000144;ENSSSCG00000000530;ENSSSCG00000000708;ENSSSCG00000000799;ENSSSCG00000000849;ENSSSCG00000001009;ENSSSCG00000001516;ENSSSCG00000001556;ENSSSCG00000001659;ENSSSCG00000001701;ENSSSCG00000001875;ENSSSCG00000002383;ENSSSCG00000002535;ENSSSCG00000002547;ENSSSCG00000002716;ENSSSCG00000002989;ENSSSCG00000003183;ENSSSCG00000003520;ENSSSCG00000003691;ENSSSCG00000003749;…	K04403+K03671+K05723+K03158+K04733+K09487+K02861+K14021+K04441+K10407+K04079+K17923+K04379+K04079+K10407+K08849+K04456+K07829+K04393+K12757+K00914+K04404+K04427+K10358+K17092+K07941+K19984+K03671+K05754+K04377+K17274+K20917+K10352+K05692+K05757+K20282+K04490+K17388+K10418+K04371+K04440+K04467+K04491+K04456+K06478+K10416+K04729+K05752+K12793+K07210+K10407+K23484+K23937+K07937+K04440+K04394+K20179+…
Cellular Processes	Cellular community - eukaryotes	Tight junction	89	160	2.82889e-06	5.19622e-05	ko04530	ENSSSCG00000000185;ENSSSCG00000000190;ENSSSCG00000000194;ENSSSCG00000002287;ENSSSCG00000003520;ENSSSCG00000003691;ENSSSCG00000004018;ENSSSCG00000004058;ENSSSCG00000004854;ENSSSCG00000005191;ENSSSCG00000005247;ENSSSCG00000005446;ENSSSCG00000006452;ENSSSCG00000006502;ENSSSCG00000006564;ENSSSCG00000006785;ENSSSCG00000007288;ENSSSCG00000007334;ENSSSCG00000007557;ENSSSCG00000007585;ENSSSCG00000007718;…	K07200+K07374+K07374+K06091+K04393+K12757+K05702+K08007+K05701+K06095+K06098+K21111+K06448+K12791+K06109+K04353+K10352+K05704+K21068+K05692+K06087+K17260+K17388+K04354+K04354+K07199+K07374+K04440+K05719+K04237+K05631+K06069+K12076+K06106+K05731+K06786+K05763+K16819+K07298+K04345+K07901+K04440+K08020+K09489+K04382+K06104+K05762+K06785+K18584+K04382+K07374+K07200+K06087+K10352+K10352+K04514+K04513+…
Cellular Processes	Cellular community - eukaryotes	Adherens junction	46	71	3.3249e-06	5.62047e-05	ko04520	ENSSSCG00000001814;ENSSSCG00000003090;ENSSSCG00000003520;ENSSSCG00000003577;ENSSSCG00000003757;ENSSSCG00000004018;ENSSSCG00000004334;ENSSSCG00000004404;ENSSSCG00000004524;ENSSSCG00000004854;ENSSSCG00000005382;ENSSSCG00000007203;ENSSSCG00000007334;ENSSSCG00000007469;ENSSSCG00000007585;ENSSSCG00000008241;ENSSSCG00000008659;ENSSSCG00000010081;ENSSSCG00000010313;ENSSSCG00000010494;ENSSSCG00000010638;…	K16848+K06531+K04393+K05748+K06085+K05702+K04427+K05753+K04501+K05701+K04674+K03097+K05704+K05696+K05692+K04490+K14394+K04371+K05700+K06086+K04491+K04237+K04388+K06592+K05690+K05691+K06081+K04362+K06082+K23612+K05627+K04468+K04513+K04361+K05689+K06593+K08889+K05692+K05693+K05705+K04392+K05695+K05691+K05699+K05706+K06084
Human Diseases	Infectious disease: bacterial	Bacterial invasion of epithelial cells	47	73	3.38194e-06	5.62047e-05	ko05100	ENSSSCG00000000293;ENSSSCG00000003395;ENSSSCG00000003520;ENSSSCG00000003577;ENSSSCG00000003909;ENSSSCG00000004404;ENSSSCG00000005596;ENSSSCG00000005641;ENSSSCG00000006539;ENSSSCG00000007334;ENSSSCG00000007585;ENSSSCG00000007609;ENSSSCG00000008986;ENSSSCG00000010313;ENSSSCG00000011101;ENSSSCG00000011884;ENSSSCG00000013630;ENSSSCG00000013900;ENSSSCG00000014285;ENSSSCG00000014339;ENSSSCG00000015560;…	K06484+K00922+K04393+K05748+K02649+K05753+K05754+K01528+K06279+K05704+K05692+K05757+K16939+K05700+K05719+K06106+K23484+K02649+K16939+K05691+K05754+K05717+K05758+K16942+K23612+K06278+K12958+K02649+K16938+K04513+K04646+K05689+K05692+K05726+K13738+K00922+K06106+K13708+K04392+K05691+K04644+K05725+K01528+K04438+K17448+K17447+K12959
Human Diseases	Cancer: overview	Proteoglycans in cancer	111	209	3.65474e-06	5.79775e-05	ko05205	ENSSSCG00000000293;ENSSSCG00000000361;ENSSSCG00000000493;ENSSSCG00000000759;ENSSSCG00000000916;ENSSSCG00000001556;ENSSSCG00000001695;ENSSSCG00000001814;ENSSSCG00000002989;ENSSSCG00000003183;ENSSSCG00000003256;ENSSSCG00000003395;ENSSSCG00000003413;ENSSSCG00000003514;ENSSSCG00000003520;ENSSSCG00000003569;ENSSSCG00000003909;ENSSSCG00000004058;ENSSSCG00000004505;ENSSSCG00000005015;ENSSSCG00000005096;…	K06484+K06497+K12461+K00444+K08122+K04441+K05448+K16848+K04456+K07829+K19663+K00922+K07203+K06255+K04393+K05742+K02649+K08007+K04500+K03099+K08268+K02991+K05730+K04377+K16336+K07532+K05704+K05692+K03099+K06269+K06257+K17388+K05098+K02329+K02842+K04371+K01348+K04390+K05860+K07965+K16865+K13376+K04456+K05719+K06106+K05731+K05763+K08109+K06269+K04345+K02649+K08523+K02354+K05762+K07532+K06236+K04362+…
Human Diseases	Neurodegenerative disease	Huntington disease	143	282	4.73697e-06	7.18784e-05	ko05016	ENSSSCG00000000190;ENSSSCG00000000194;ENSSSCG00000000439;ENSSSCG00000000719;ENSSSCG00000000905;ENSSSCG00000001379;ENSSSCG00000001659;ENSSSCG00000002547;ENSSSCG00000002907;ENSSSCG00000003199;ENSSSCG00000003413;ENSSSCG00000003460;ENSSSCG00000003613;ENSSSCG00000003653;ENSSSCG00000003718;ENSSSCG00000003749;ENSSSCG00000003903;ENSSSCG00000004432;ENSSSCG00000004480;ENSSSCG00000004499;ENSSSCG00000005528;…	K07374+K07374+K10396+K03953+K11352+K07375+K10407+K10407+K02267+K11824+K07203+K04399+K06067+K03938+K03129+K00914+K00416+K06067+K02270+K02132+K03952+K03964+K03935+K07375+K17908+K03008+K04559+K00415+K16575+K02265+K04648+K02270+K10408+K07374+K15040+K09565+K04440+K16575+K03955+K10425+K03962+K10396+K00414+K03961+K04638+K02137+K05863+K05199+K03942+K10407+K05858+K02273+K09048+K03963+K11353+K04440+K00418+…
Environmental Information Processing	Signal transduction	Hedgehog signaling pathway	32	45	5.5575e-06	8.08153e-05	ko04340	ENSSSCG00000000107;ENSSSCG00000000188;ENSSSCG00000000443;ENSSSCG00000001840;ENSSSCG00000003021;ENSSSCG00000004558;ENSSSCG00000006302;ENSSSCG00000009045;ENSSSCG00000009956;ENSSSCG00000010563;ENSSSCG00000010586;ENSSSCG00000013445;ENSSSCG00000013771;ENSSSCG00000014240;ENSSSCG00000014283;ENSSSCG00000014435;ENSSSCG00000015455;ENSSSCG00000015733;ENSSSCG00000016234;ENSSSCG00000016569;ENSSSCG00000016763;…	K08960+K11990+K16797+K18806+K23664+K08958+K08439+K06231+K00910+K03362+K06229+K08958+K04345+K08958+K10394+K08957+K03347+K16798+K03869+K06226+K06230+K20033+K20020+K04678+K23663+K11101+K04678+K19605+K08959+K04503+K10151+K04345
Human Diseases	Cancer: specific types	Pancreatic cancer	49	78	5.89988e-06	8.23623e-05	ko05212	ENSSSCG00000001516;ENSSSCG00000001695;ENSSSCG00000002989;ENSSSCG00000003395;ENSSSCG00000003413;ENSSSCG00000003460;ENSSSCG00000003520;ENSSSCG00000003680;ENSSSCG00000003909;ENSSSCG00000004505;ENSSSCG00000004524;ENSSSCG00000004766;ENSSSCG00000005382;ENSSSCG00000005738;ENSSSCG00000007268;ENSSSCG00000008326;ENSSSCG00000009134;ENSSSCG00000009401;ENSSSCG00000010081;ENSSSCG00000010380;ENSSSCG00000010548;…	K14021+K05448+K04456+K00922+K07203+K04399+K04393+K08773+K02649+K04500+K04501+K04482+K04674+K08732+K17454+K08774+K04357+K06618+K04371+K04440+K04467+K13376+K04456+K04388+K07210+K02649+K04440+K03511+K04365+K02649+K04692+K04688+K01115+K04451+K04361+K02089+K07835+K07827+K08775+K00922+K05729+K09389+K04392+K04570+K04402+K04503+K04456+K06620+K07834
Human Diseases	Cancer: specific types	Hepatocellular carcinoma	88	161	8.34013e-06	0.000109335	ko05225	ENSSSCG00000000215;ENSSSCG00000000382;ENSSSCG00000000759;ENSSSCG00000000843;ENSSSCG00000001516;ENSSSCG00000002333;ENSSSCG00000002989;ENSSSCG00000003256;ENSSSCG00000003395;ENSSSCG00000003413;ENSSSCG00000003559;ENSSSCG00000003909;ENSSSCG00000004064;ENSSSCG00000004505;ENSSSCG00000004524;ENSSSCG00000005015;ENSSSCG00000005382;ENSSSCG00000005965;ENSSSCG00000006325;ENSSSCG00000006539;ENSSSCG00000006821;…	K11650+K11649+K00444+K22182+K14021+K22198+K04456+K19663+K00922+K07203+K11653+K02649+K11653+K04500+K04501+K03099+K04674+K04377+K00799+K06279+K00799+K17454+K05692+K04490+K08774+K03099+K06618+K02329+K02842+K11648+K04371+K22182+K01110+K04491+K13376+K04456+K04388+K11649+K11340+K03068+K11647+K02649+K03511+K02085+K08957+K02354+K05638+K04365+K01558+K00182+K02649+K04364+K04385+K04688+K04451+K11723+K04361+…
Human Diseases	Neurodegenerative disease	Parkinson disease	82	148	8.45855e-06	0.000109335	ko05012	ENSSSCG00000000719;ENSSSCG00000000905;ENSSSCG00000002907;ENSSSCG00000003334;ENSSSCG00000003460;ENSSSCG00000003653;ENSSSCG00000003903;ENSSSCG00000004032;ENSSSCG00000004317;ENSSSCG00000004480;ENSSSCG00000004499;ENSSSCG00000005528;ENSSSCG00000006166;ENSSSCG00000006358;ENSSSCG00000006824;ENSSSCG00000007845;ENSSSCG00000008195;ENSSSCG00000008466;ENSSSCG00000010128;ENSSSCG00000010320;ENSSSCG00000010330;…	K03953+K11352+K02267+K04554+K04399+K03938+K00416+K04556+K10578+K02270+K02132+K03952+K03964+K03935+K04630+K00415+K02265+K02270+K04557+K15040+K09565+K03955+K03962+K00414+K04630+K03961+K02137+K05863+K03942+K02273+K04345+K03963+K11353+K00418+K05862+K03946+K00237+K04630+K05863+K02128+K03959+K03934+K03954+K08738+K03937+K03939+K02128+K00234+K00235+K03944+K03945+K03940+K03948+K02264+K00419+K00411+K04555+…
Organismal Systems	Development and regeneration	Axon guidance	96	179	9.60821e-06	0.000118545	ko04360	ENSSSCG00000000759;ENSSSCG00000000896;ENSSSCG00000001818;ENSSSCG00000001959;ENSSSCG00000001986;ENSSSCG00000002267;ENSSSCG00000003183;ENSSSCG00000003395;ENSSSCG00000003520;ENSSSCG00000003527;ENSSSCG00000003691;ENSSSCG00000003909;ENSSSCG00000004663;ENSSSCG00000005706;ENSSSCG00000005723;ENSSSCG00000006461;ENSSSCG00000006530;ENSSSCG00000006635;ENSSSCG00000006824;ENSSSCG00000007334;ENSSSCG00000007477;…	K00444+K06845+K07527+K05765+K17334+K23096+K07829+K00922+K04393+K05111+K12757+K02649+K06842+K06619+K16359+K07532+K05462+K06842+K04630+K05704+K17332+K16621+K05113+K06521+K07529+K17388+K06839+K05106+K04348+K02329+K05766+K04371+K07521+K06838+K05719+K06724+K04237+K06840+K04630+K06840+K05128+K04964+K04410+K06753+K06821+K05765+K02649+K04352+K06842+K07532+K06840+K06840+K04630+K12077+K07525+K06226+K16351+…
Human Diseases	Cancer: overview	Pathways in cancer	244	522	9.85046e-06	0.000118545	ko05200	ENSSSCG00000000136;ENSSSCG00000000175;ENSSSCG00000000443;ENSSSCG00000000682;ENSSSCG00000000759;ENSSSCG00000000769;ENSSSCG00000000843;ENSSSCG00000000849;ENSSSCG00000001440;ENSSSCG00000001474;ENSSSCG00000001516;ENSSSCG00000001573;ENSSSCG00000001695;ENSSSCG00000001701;ENSSSCG00000001840;ENSSSCG00000001912;ENSSSCG00000001963;ENSSSCG00000002383;ENSSSCG00000002525;ENSSSCG00000002535;ENSSSCG00000002555;…	K04738+K08046+K16797+K07825+K00444+K04726+K22182+K09487+K20996+K08525+K14021+K04702+K05448+K04079+K18806+K10054+K09592+K04379+K03174+K04079+K21635+K06626+K04456+K22429+K19663+K00922+K07203+K04399+K04393+K06067+K08773+K06240+K04260+K02649+K09091+K06067+K04500+K04501+K04482+K03099+K08268+K04447+K04674+K04289+K06619+K06247+K08732+K04377+K10053+K00799+K08526+K07532+K09097+K20994+K00799+K04630+K06052+…
Metabolism	Energy metabolism	Oxidative phosphorylation	78	140	1.06041e-05	0.000123361	ko00190	ENSSSCG00000000719;ENSSSCG00000000905;ENSSSCG00000002907;ENSSSCG00000003653;ENSSSCG00000003903;ENSSSCG00000004480;ENSSSCG00000004499;ENSSSCG00000005528;ENSSSCG00000006054;ENSSSCG00000006138;ENSSSCG00000006166;ENSSSCG00000006358;ENSSSCG00000007845;ENSSSCG00000008056;ENSSSCG00000008195;ENSSSCG00000008466;ENSSSCG00000009766;ENSSSCG00000010261;ENSSSCG00000010541;ENSSSCG00000010795;ENSSSCG00000011003;…	K03953+K11352+K02267+K03938+K00416+K02270+K02132+K03952+K02148+K02146+K03964+K03935+K00415+K02155+K02265+K02270+K02154+K01507+K02259+K03955+K03962+K00414+K03961+K02137+K03942+K02273+K03963+K11353+K00418+K03946+K00237+K02128+K03959+K03934+K03954+K02151+K03937+K03939+K02128+K02257+K00234+K00235+K03944+K01507+K03945+K02129+K03940+K03948+K02264+K00419+K00411+K03956+K03948+K02147+K02263+K00236+K03966+…
Environmental Information Processing	Signal transduction	Sphingolipid signaling pathway	67	117	1.30044e-05	0.000146404	ko04071	ENSSSCG00000000708;ENSSSCG00000000769;ENSSSCG00000001556;ENSSSCG00000001654;ENSSSCG00000002404;ENSSSCG00000002540;ENSSSCG00000002989;ENSSSCG00000003256;ENSSSCG00000003395;ENSSSCG00000003909;ENSSSCG00000004408;ENSSSCG00000006236;ENSSSCG00000006644;ENSSSCG00000006824;ENSSSCG00000007874;ENSSSCG00000008629;ENSSSCG00000008712;ENSSSCG00000009594;ENSSSCG00000009657;ENSSSCG00000010081;ENSSSCG00000010380;…	K03158+K04726+K04441+K11584+K00654+K11584+K04456+K19663+K00922+K02649+K12351+K18953+K04710+K04630+K05665+K17388+K04354+K00654+K04354+K04371+K04440+K04714+K01110+K04456+K04630+K05858+K04710+K04292+K02649+K04440+K04382+K12350+K04630+K11584+K04382+K02649+K01115+K04451+K04265+K04514+K04513+K03456+K04712+K23727+K04426+K11584+K07827+K03916+K04716+K04354+K03456+K04288+K18952+K00922+K04718+K11583+K11583+…
Genetic Information Processing	Folding, sorting and degradation	RNA degradation	48	78	1.64862e-05	0.000179802	ko03018	ENSSSCG00000000393;ENSSSCG00000000502;ENSSSCG00000001757;ENSSSCG00000002771;ENSSSCG00000003264;ENSSSCG00000003412;ENSSSCG00000005346;ENSSSCG00000005355;ENSSSCG00000005704;ENSSSCG00000006063;ENSSSCG00000006983;ENSSSCG00000007109;ENSSSCG00000008989;ENSSSCG00000009067;ENSSSCG00000009096;ENSSSCG00000009358;ENSSSCG00000009460;ENSSSCG00000010518;ENSSSCG00000011300;ENSSSCG00000011601;ENSSSCG00000011678;…	K12571+K12605+K12602+K12616+K12580+K12591+K12597+K03681+K03679+K13126+K12581+K12619+K12603+K13126+K03678+K12586+K12585+K07573+K12589+K12622+K12618+K14443+K12626+K12603+K12600+K12613+K04043+K12614+K04077+K12606+K12598+K03514+K00850+K10643+K12627+K12610+K14442+K12624+K00850+K00962+K12607+K16855+K12623+K12593+K12625+K14443+K12592+K13126
Genetic Information Processing	Replication and repair	DNA replication	25	34	2.38417e-05	0.000252144	ko03030	ENSSSCG00000001493;ENSSSCG00000003128;ENSSSCG00000005478;ENSSSCG00000006273;ENSSSCG00000008788;ENSSSCG00000009349;ENSSSCG00000010240;ENSSSCG00000011624;ENSSSCG00000011804;ENSSSCG00000012979;ENSSSCG00000012997;ENSSSCG00000016488;ENSSSCG00000016753;ENSSSCG00000022240;ENSSSCG00000022823;ENSSSCG00000024385;ENSSSCG00000025488;ENSSSCG00000026055;ENSSSCG00000027506;ENSSSCG00000028696;ENSSSCG00000030642;…	K02685+K10747+K02326+K02212+K10754+K10756+K10742+K02540+K10755+K10745+K02321+K03111+K02328+K02320+K02209+K10744+K02541+K02684+K03504+K04799+K04802+K02210+K02324+K02542+K03506
Metabolism	Global and overview maps	Carbon metabolism	65	115	3.07885e-05	0.000316035	ko01200	ENSSSCG00000000064;ENSSSCG00000000685;ENSSSCG00000001852;ENSSSCG00000001925;ENSSSCG00000002374;ENSSSCG00000002847;ENSSSCG00000003402;ENSSSCG00000003428;ENSSSCG00000004049;ENSSSCG00000004454;ENSSSCG00000004522;ENSSSCG00000005287;ENSSSCG00000005901;ENSSSCG00000006720;ENSSSCG00000007173;ENSSSCG00000007286;ENSSSCG00000008207;ENSSSCG00000008571;ENSSSCG00000009185;ENSSSCG00000009405;ENSSSCG00000009522;…	K01681+K01803+K00031+K08074+K00658+K00814+K00033+K00297+K00626+K00029+K00027+K00831+K00814+K11517+K00030+K01895+K01807+K07515+K00121+K01900+K01965+K00248+K00844+K00261+K01834+K14454+K11529+K00948+K03781+K01057+K00844+K00029+K00627+K00237+K00382+K05605+K01948+K12407+K00232+K00234+K00235+K00850+K00615+K00605+K00031+K00161+K01681+K00026+K00025+K00162+K00626+K01679+K00850+K00615+K00236+K01783+K00030+…
Metabolism	Carbohydrate metabolism	Citrate cycle (TCA cycle)	22	29	3.31836e-05	0.000330888	ko00020	ENSSSCG00000000064;ENSSSCG00000001852;ENSSSCG00000002374;ENSSSCG00000007173;ENSSSCG00000007507;ENSSSCG00000009405;ENSSSCG00000015030;ENSSSCG00000015034;ENSSSCG00000015443;ENSSSCG00000017421;ENSSSCG00000020686;ENSSSCG00000020926;ENSSSCG00000023264;ENSSSCG00000023643;ENSSSCG00000023807;ENSSSCG00000025486;ENSSSCG00000025751;ENSSSCG00000025881;ENSSSCG00000028178;ENSSSCG00000030318;ENSSSCG00000032498;…	K01681+K00031+K00658+K00030+K01596+K01900+K00627+K00237+K00382+K01648+K00234+K00235+K00031+K00161+K01681+K00026+K00025+K00162+K01679+K00236+K00030+K01647
Human Diseases	Cancer: specific types	Colorectal cancer	53	90	3.58687e-05	0.000347727	ko05210	ENSSSCG00000001516;ENSSSCG00000002383;ENSSSCG00000002989;ENSSSCG00000003395;ENSSSCG00000003413;ENSSSCG00000003460;ENSSSCG00000003909;ENSSSCG00000004505;ENSSSCG00000004524;ENSSSCG00000005015;ENSSSCG00000005382;ENSSSCG00000005738;ENSSSCG00000005965;ENSSSCG00000008241;ENSSSCG00000008326;ENSSSCG00000008428;ENSSSCG00000008478;ENSSSCG00000009134;ENSSSCG00000010081;ENSSSCG00000010380;ENSSSCG00000010638;…	K14021+K04379+K04456+K00922+K07203+K04399+K02649+K04500+K04501+K03099+K04674+K08732+K04377+K04490+K08774+K08735+K03099+K04357+K04371+K04440+K04491+K13376+K04456+K04388+K02649+K04440+K03511+K08736+K02085+K04365+K08738+K02649+K04364+K04385+K04688+K04451+K08737+K04513+K04361+K16341+K08734+K07835+K07827+K00922+K08733+K07828+K02187+K04392+K04402+K04503+K04456+K08731+K07834
Human Diseases	Cancer: overview	Viral carcinogenesis	96	184	4.15577e-05	0.000385374	ko05203	ENSSSCG00000000697;ENSSSCG00000001396;ENSSSCG00000001398;ENSSSCG00000001430;ENSSSCG00000001516;ENSSSCG00000001661;ENSSSCG00000002002;ENSSSCG00000002411;ENSSSCG00000002433;ENSSSCG00000002525;ENSSSCG00000002855;ENSSSCG00000003178;ENSSSCG00000003395;ENSSSCG00000003520;ENSSSCG00000003613;ENSSSCG00000003909;ENSSSCG00000003949;ENSSSCG00000004432;ENSSSCG00000004583;ENSSSCG00000004832;ENSSSCG00000006062;…	K11643+K06751+K06751+K09049+K14021+K04378+K04693+K03122+K03062+K03174+K06626+K05411+K00922+K04393+K06067+K02649+K03363+K06067+K03123+K10587+K16197+K02146+K05854+K03124+K02330+K04681+K05704+K16197+K16198+K11838+K09254+K16195+K16197+K06618+K03143+K16198+K04371+K12076+K11594+K07210+K09447+K10610+K09048+K03141+K04345+K02649+K11404+K02216+K09048+K15979+K03875+K05060+K02649+K04364+K04692+K04451+K09849+…
Human Diseases	Infectious disease: bacterial	Shigellosis	122	243	4.19605e-05	0.000385374	ko05131	ENSSSCG00000000087;ENSSSCG00000000293;ENSSSCG00000000708;ENSSSCG00000000908;ENSSSCG00000001009;ENSSSCG00000001556;ENSSSCG00000002989;ENSSSCG00000003178;ENSSSCG00000003194;ENSSSCG00000003395;ENSSSCG00000003413;ENSSSCG00000003520;ENSSSCG00000003577;ENSSSCG00000003648;ENSSSCG00000003691;ENSSSCG00000003749;ENSSSCG00000003909;ENSSSCG00000004110;ENSSSCG00000004241;ENSSSCG00000004318;ENSSSCG00000004334;…	K04403+K06484+K03158+K10580+K02861+K04441+K04456+K05411+K16184+K00922+K07203+K04393+K05748+K16186+K12757+K00914+K02649+K04404+K07372+K16186+K04427+K08339+K05753+K07369+K16185+K06271+K05754+K20121+K06619+K12791+K20121+K23345+K10630+K05704+K17908+K05692+K05757+K12756+K17388+K05864+K16939+K04371+K00844+K05700+K04440+K05860+K04467+K03362+K04456+K05719+K18052+K04729+K06106+K12793+K07210+K05858+K02649+…
Metabolism	Glycan biosynthesis and metabolism	N-Glycan biosynthesis	34	52	4.77703e-05	0.000427483	ko00510	ENSSSCG00000000980;ENSSSCG00000002050;ENSSSCG00000002283;ENSSSCG00000003234;ENSSSCG00000003505;ENSSSCG00000003815;ENSSSCG00000004244;ENSSSCG00000005383;ENSSSCG00000006730;ENSSSCG00000006885;ENSSSCG00000008141;ENSSSCG00000008188;ENSSSCG00000008845;ENSSSCG00000009360;ENSSSCG00000009381;ENSSSCG00000011229;ENSSSCG00000011612;ENSSSCG00000014017;ENSSSCG00000014887;ENSSSCG00000015023;ENSSSCG00000015110;…	K03847+K12668+K00717+K07968+K12670+K03848+K01230+K03843+K01230+K07441+K00779+K00738+K12345+K00729+K03844+K07151+K12666+K00738+K03849+K03846+K01001+K07151+K00744+K12669+K01228+K03850+K12667+K05546+K07252+K09658+K00721+K07966+K00737+K07432
Human Diseases	Endocrine and metabolic disease	Non-alcoholic fatty liver disease	86	164	8.11502e-05	0.000708035	ko04932	ENSSSCG00000000006;ENSSSCG00000000185;ENSSSCG00000000708;ENSSSCG00000000719;ENSSSCG00000000769;ENSSSCG00000000905;ENSSSCG00000002907;ENSSSCG00000002989;ENSSSCG00000003395;ENSSSCG00000003520;ENSSSCG00000003653;ENSSSCG00000003903;ENSSSCG00000003909;ENSSSCG00000004480;ENSSSCG00000005528;ENSSSCG00000006166;ENSSSCG00000006358;ENSSSCG00000007845;ENSSSCG00000008195;ENSSSCG00000008208;ENSSSCG00000008466;…	K07294+K07200+K03158+K03953+K04726+K11352+K02267+K04456+K00922+K04393+K03938+K00416+K02649+K02270+K03952+K03964+K03935+K00415+K02265+K08860+K02270+K07199+K04440+K04390+K03955+K04456+K03962+K00414+K03961+K03942+K02273+K03963+K02649+K11353+K04440+K00418+K03946+K00237+K03959+K03934+K03954+K07200+K08738+K03937+K02649+K03939+K00234+K00235+K03944+K16341+K03945+K03940+K03948+K02264+K00419+K07198+K05062+…
Environmental Information Processing	Signal transduction	AMPK signaling pathway	69	127	9.82955e-05	0.000836711	ko04152	ENSSSCG00000000185;ENSSSCG00000001654;ENSSSCG00000002540;ENSSSCG00000002989;ENSSSCG00000003018;ENSSSCG00000003194;ENSSSCG00000003395;ENSSSCG00000003413;ENSSSCG00000003909;ENSSSCG00000004334;ENSSSCG00000005514;ENSSSCG00000006232;ENSSSCG00000007507;ENSSSCG00000007665;ENSSSCG00000008040;ENSSSCG00000008573;ENSSSCG00000008712;ENSSSCG00000009397;ENSSSCG00000009657;ENSSSCG00000009815;ENSSSCG00000009840;…	K07200+K11584+K11584+K04456+K07188+K16184+K00922+K07203+K02649+K04427+K07881+K07877+K01596+K17445+K07207+K07903+K04354+K08272+K04354+K07359+K07199+K11411+K04456+K01103+K08765+K09048+K07298+K13088+K07905+K07901+K02649+K00021+K04382+K06259+K11584+K19029+K04382+K08272+K07200+K07208+K09048+K02649+K07204+K04688+K11262+K00850+K07205+K19523+K03456+K07198+K19028+K05062+K11584+K00850+K04354+K18341+K03456+…
Metabolism	Global and overview maps	Fatty acid metabolism	35	56	0.000145985	0.00121306	ko01212	ENSSSCG00000000031;ENSSSCG00000001476;ENSSSCG00000001760;ENSSSCG00000003776;ENSSSCG00000003851;ENSSSCG00000004049;ENSSSCG00000004510;ENSSSCG00000004935;ENSSSCG00000008569;ENSSSCG00000008571;ENSSSCG00000009717;ENSSSCG00000009916;ENSSSCG00000010723;ENSSSCG00000011250;ENSSSCG00000012583;ENSSSCG00000012880;ENSSSCG00000015784;ENSSSCG00000016156;ENSSSCG00000016223;ENSSSCG00000017198;ENSSSCG00000017694;…	K00645+K13370+K15013+K00249+K08766+K00626+K07508+K10703+K07509+K07515+K11539+K00248+K09478+K07513+K01897+K08765+K01897+K00255+K01897+K00232+K11262+K09479+K10251+K19523+K18660+K10224+K10244+K00626+K12405+K10258+K01897+K10703+K10247+K22540+K10703
Human Diseases	Cancer: specific types	Chronic myeloid leukemia	45	77	0.000175342	0.00142313	ko05220	ENSSSCG00000001516;ENSSSCG00000002989;ENSSSCG00000003395;ENSSSCG00000003613;ENSSSCG00000003909;ENSSSCG00000004432;ENSSSCG00000004524;ENSSSCG00000005015;ENSSSCG00000005382;ENSSSCG00000005706;ENSSSCG00000005965;ENSSSCG00000006539;ENSSSCG00000007268;ENSSSCG00000008478;ENSSSCG00000009401;ENSSSCG00000010052;ENSSSCG00000010081;ENSSSCG00000010548;ENSSSCG00000010816;ENSSSCG00000010872;ENSSSCG00000011226;…	K14021+K04456+K00922+K06067+K02649+K06067+K04501+K03099+K04674+K06619+K04377+K06279+K17454+K03099+K06618+K08878+K04371+K04467+K13376+K04456+K04388+K04462+K07210+K02649+K03511+K04365+K02649+K04364+K04451+K02089+K07293+K07827+K07293+K00922+K07828+K09389+K04570+K08367+K04402+K04503+K04438+K04456+K17448+K17447+K06620
Genetic Information Processing	Folding, sorting and degradation	Protein export	17	22	0.000186436	0.00147878	ko03060	ENSSSCG00000001955;ENSSSCG00000002042;ENSSSCG00000004382;ENSSSCG00000004785;ENSSSCG00000004912;ENSSSCG00000005601;ENSSSCG00000008900;ENSSSCG00000011621;ENSSSCG00000014850;ENSSSCG00000015769;ENSSSCG00000017191;ENSSSCG00000026230;ENSSSCG00000029183;ENSSSCG00000029608;ENSSSCG00000031664;ENSSSCG00000035434;ENSSSCG00000038914	K03106+K03217+K09540+K03104+K13280+K09490+K03108+K10956+K12947+K12948+K03107+K03105+K13280+K12275+K03109+K07342+K09481
Cellular Processes	Transport and catabolism	Autophagy - animal	76	145	0.000210238	0.00163051	ko04140	ENSSSCG00000002989;ENSSSCG00000003183;ENSSSCG00000003194;ENSSSCG00000003395;ENSSSCG00000003413;ENSSSCG00000003648;ENSSSCG00000003749;ENSSSCG00000003909;ENSSSCG00000004318;ENSSSCG00000004334;ENSSSCG00000004370;ENSSSCG00000005096;ENSSSCG00000005174;ENSSSCG00000005386;ENSSSCG00000007580;ENSSSCG00000007665;ENSSSCG00000008040;ENSSSCG00000008044;ENSSSCG00000008208;ENSSSCG00000008359;ENSSSCG00000009327;…	K04456+K07829+K16184+K00922+K07203+K16186+K00914+K02649+K16186+K04427+K08339+K08268+K16185+K08491+K17908+K17445+K07207+K08266+K08860+K07874+K10802+K21245+K06528+K07359+K18082+K04371+K04440+K01110+K04456+K18052+K18086+K08343+K06528+K07298+K04345+K07901+K02649+K04440+K14381+K04382+K20868+K04382+K07208+K02649+K07204+K08334+K18082+K04688+K08269+K07920+K21247+K04958+K21246+K07198+K17888+K07827+K07831+…
Metabolism	Carbohydrate metabolism	Amino sugar and nucleotide sugar metabolism	30	47	0.000252237	0.00191371	ko00520	ENSSSCG00000000994;ENSSSCG00000001099;ENSSSCG00000001927;ENSSSCG00000003812;ENSSSCG00000005040;ENSSSCG00000005373;ENSSSCG00000006340;ENSSSCG00000008057;ENSSSCG00000008143;ENSSSCG00000008316;ENSSSCG00000008339;ENSSSCG00000008368;ENSSSCG00000008773;ENSSSCG00000008808;ENSSSCG00000010253;ENSSSCG00000010929;ENSSSCG00000010969;ENSSSCG00000012792;ENSSSCG00000014048;ENSSSCG00000014073;ENSSSCG00000016751;…	K01711+K08080+K12373+K01835+K00621+K05304+K00972+K01443+K08678+K00884+K00820+K00963+K15779+K02564+K00844+K00326+K00965+K01787+K00844+K12373+K12407+K17497+K00326+K00966+K01784+K00012+K21749+K12409+K02564+K00972
Human Diseases	Drug resistance: antineoplastic	Endocrine resistance	52	93	0.00026892	0.00199687	ko01522	ENSSSCG00000000175;ENSSSCG00000001440;ENSSSCG00000001556;ENSSSCG00000002383;ENSSSCG00000002555;ENSSSCG00000002989;ENSSSCG00000003395;ENSSSCG00000003413;ENSSSCG00000003909;ENSSSCG00000005015;ENSSSCG00000006539;ENSSSCG00000006709;ENSSSCG00000007067;ENSSSCG00000007268;ENSSSCG00000007334;ENSSSCG00000007458;ENSSSCG00000007520;ENSSSCG00000008478;ENSSSCG00000009401;ENSSSCG00000010081;ENSSSCG00000010380;…	K08046+K20996+K04441+K04379+K21635+K04456+K00922+K07203+K02649+K03099+K06279+K20994+K06052+K17454+K05704+K11256+K04632+K03099+K06618+K04371+K04440+K04456+K05931+K04345+K02649+K04440+K08523+K04365+K02649+K08042+K04364+K15144+K04688+K04451+K04361+K02089+K20995+K07827+K06051+K00922+K07828+K09389+K04632+K04503+K05725+K04441+K04456+K05931+K17448+K17447+K06620+K04345
Organismal Systems	Endocrine system	Thyroid hormone signaling pathway	62	115	0.000289062	0.00210172	ko04919	ENSSSCG00000001440;ENSSSCG00000001474;ENSSSCG00000001716;ENSSSCG00000002029;ENSSSCG00000002989;ENSSSCG00000003256;ENSSSCG00000003395;ENSSSCG00000003413;ENSSSCG00000003460;ENSSSCG00000003569;ENSSSCG00000003613;ENSSSCG00000003909;ENSSSCG00000004432;ENSSSCG00000005096;ENSSSCG00000005720;ENSSSCG00000005965;ENSSSCG00000006296;ENSSSCG00000006328;ENSSSCG00000006709;ENSSSCG00000007334;ENSSSCG00000007458;…	K20996+K08525+K17903+K17751+K04456+K19663+K00922+K07203+K04399+K05742+K06067+K02649+K06067+K08268+K15170+K04377+K01540+K08526+K20994+K05704+K11256+K05692+K05853+K07207+K09101+K17902+K04371+K05860+K04456+K01540+K17901+K15162+K05858+K15159+K04345+K02649+K11404+K15133+K01538+K19029+K07208+K02649+K06493+K05857+K15144+K15164+K04451+K06062+K20995+K07827+K05692+K15167+K08231+K00922+K07828+K15143+K15146+…
Environmental Information Processing	Signal transduction	Hippo signaling pathway - multiple species	20	28	0.000306655	0.00218413	ko04392	ENSSSCG00000000107;ENSSSCG00000000736;ENSSSCG00000001544;ENSSSCG00000004106;ENSSSCG00000005027;ENSSSCG00000006074;ENSSSCG00000008942;ENSSSCG00000011313;ENSSSCG00000011704;ENSSSCG00000013399;ENSSSCG00000026886;ENSSSCG00000028707;ENSSSCG00000029189;ENSSSCG00000029201;ENSSSCG00000029662;ENSSSCG00000031429;ENSSSCG00000032601;ENSSSCG00000036326;ENSSSCG00000039166;ENSSSCG00000039221	K08960+K09448+K09448+K08791+K16822+K04412+K06685+K16682+K16820+K09448+K16507+K16684+K16507+K16682+K09851+K16687+K09851+K08791+K16682+K06685
Genetic Information Processing	Transcription	RNA polymerase	21	30	0.000338507	0.00236278	ko03020	ENSSSCG00000000063;ENSSSCG00000000169;ENSSSCG00000005347;ENSSSCG00000006682;ENSSSCG00000006691;ENSSSCG00000007095;ENSSSCG00000007688;ENSSSCG00000007840;ENSSSCG00000007970;ENSSSCG00000008098;ENSSSCG00000009310;ENSSSCG00000009622;ENSSSCG00000010327;ENSSSCG00000021472;ENSSSCG00000022507;ENSSSCG00000022955;ENSSSCG00000025298;ENSSSCG00000025571;ENSSSCG00000026233;ENSSSCG00000028278;ENSSSCG00000039230	K03022+K03021+K03005+K03024+K03023+K03025+K03008+K14721+K03019+K03002+K03020+K03026+K03018+K03013+K03016+K03010+K03004+K03015+K03024+K03006+K03012
Human Diseases	Neurodegenerative disease	Alzheimer disease	161	345	0.00035537	0.00243184	ko05010	ENSSSCG00000000107;ENSSSCG00000000190;ENSSSCG00000000194;ENSSSCG00000000439;ENSSSCG00000000708;ENSSSCG00000000719;ENSSSCG00000000759;ENSSSCG00000000769;ENSSSCG00000000905;ENSSSCG00000001379;ENSSSCG00000001659;ENSSSCG00000002547;ENSSSCG00000002907;ENSSSCG00000002989;ENSSSCG00000003088;ENSSSCG00000003395;ENSSSCG00000003413;ENSSSCG00000003460;ENSSSCG00000003653;ENSSSCG00000003749;ENSSSCG00000003903;…	K08960+K07374+K07374+K10396+K03158+K03953+K00444+K04726+K11352+K07375+K10407+K10407+K02267+K04456+K04524+K00922+K07203+K04399+K03938+K00914+K00416+K02649+K02270+K02132+K06704+K03952+K03964+K09054+K03935+K06171+K03097+K07375+K17908+K17445+K05853+K00415+K02265+K08860+K02270+K16195+K06059+K05864+K04348+K02329+K02842+K13240+K04371+K07374+K15040+K09565+K04440+K04390+K01408+K04467+K03955+K04456+K03962+…
Metabolism	Metabolism of terpenoids and polyketides	Terpenoid backbone biosynthesis	16	21	0.000386492	0.00257788	ko00900	ENSSSCG00000002281;ENSSSCG00000003369;ENSSSCG00000004049;ENSSSCG00000006512;ENSSSCG00000009931;ENSSSCG00000011061;ENSSSCG00000014080;ENSSSCG00000016872;ENSSSCG00000020885;ENSSSCG00000026153;ENSSSCG00000027902;ENSSSCG00000029066;ENSSSCG00000029790;ENSSSCG00000031510;ENSSSCG00000031680;ENSSSCG00000034905	K05954+K00587+K00626+K00787+K00869+K12504+K00021+K01641+K19177+K00626+K06013+K01823+K05906+K05955+K00804+K01597
Human Diseases	Cancer: specific types	Breast cancer	75	145	0.000391483	0.00257788	ko05224	ENSSSCG00000000759;ENSSSCG00000001440;ENSSSCG00000001516;ENSSSCG00000002383;ENSSSCG00000002555;ENSSSCG00000002989;ENSSSCG00000003140;ENSSSCG00000003395;ENSSSCG00000003413;ENSSSCG00000003909;ENSSSCG00000004223;ENSSSCG00000005015;ENSSSCG00000005965;ENSSSCG00000006539;ENSSSCG00000006709;ENSSSCG00000007067;ENSSSCG00000007268;ENSSSCG00000007458;ENSSSCG00000008241;ENSSSCG00000008478;ENSSSCG00000008581;…	K00444+K20996+K14021+K04379+K21635+K04456+K22429+K00922+K07203+K02649+K09091+K03099+K04377+K06279+K20994+K06052+K17454+K11256+K04490+K03099+K09101+K04357+K04358+K06618+K02329+K02842+K04371+K01110+K04491+K04456+K03068+K02649+K03511+K02085+K08957+K02354+K04362+K04365+K01558+K00182+K02649+K04358+K04364+K04385+K04688+K04451+K10605+K04361+K01384+K04358+K02842+K01064+K18496+K02089+K20995+K02353+K07827+…
Human Diseases	Infectious disease: viral	Hepatitis C	79	155	0.000502473	0.00316002	ko05160	ENSSSCG00000000006;ENSSSCG00000000708;ENSSSCG00000000769;ENSSSCG00000001009;ENSSSCG00000001516;ENSSSCG00000002002;ENSSSCG00000002525;ENSSSCG00000002989;ENSSSCG00000003178;ENSSSCG00000003395;ENSSSCG00000003460;ENSSSCG00000003909;ENSSSCG00000005015;ENSSSCG00000005965;ENSSSCG00000006033;ENSSSCG00000006062;ENSSSCG00000007268;ENSSSCG00000007381;ENSSSCG00000007592;ENSSSCG00000007692;ENSSSCG00000007718;…	K07294+K03158+K04726+K02861+K14021+K04693+K03174+K04456+K05411+K00922+K04399+K02649+K03099+K04377+K03250+K16197+K17454+K16197+K16194+K16198+K06087+K08860+K03099+K16195+K16197+K04354+K04357+K06618+K04354+K13885+K16198+K04371+K04390+K04467+K04456+K14754+K07210+K09447+K11219+K02649+K04382+K07211+K04382+K04365+K08738+K02649+K04364+K06698+K04692+K06087+K04451+K04361+K06087+K03456+K05842+K02089+K07827+…
Human Diseases	Cancer: specific types	Small cell lung cancer	53	97	0.000507052	0.00316002	ko05222	ENSSSCG00000001474;ENSSSCG00000001516;ENSSSCG00000002525;ENSSSCG00000002855;ENSSSCG00000002989;ENSSSCG00000003395;ENSSSCG00000003460;ENSSSCG00000003709;ENSSSCG00000003909;ENSSSCG00000005710;ENSSSCG00000005965;ENSSSCG00000006328;ENSSSCG00000007268;ENSSSCG00000009401;ENSSSCG00000009545;ENSSSCG00000010440;ENSSSCG00000010548;ENSSSCG00000010872;ENSSSCG00000011101;ENSSSCG00000011377;ENSSSCG00000012571;…	K08525+K14021+K03174+K06626+K04456+K00922+K04399+K06240+K02649+K06247+K04377+K08526+K17454+K06618+K06237+K01110+K04467+K04456+K05719+K06243+K06237+K06237+K07210+K02649+K03511+K05636+K05635+K06244+K06485+K05717+K06237+K06237+K08738+K03875+K06481+K02649+K04451+K09849+K02219+K04725+K02089+K00922+K09389+K02187+K04685+K04570+K01522+K04402+K02206+K04503+K05725+K04456+K06620
Human Diseases	Cancer: overview	Choline metabolism in cancer	53	97	0.000507052	0.00316002	ko05231	ENSSSCG00000000370;ENSSSCG00000002383;ENSSSCG00000002989;ENSSSCG00000003256;ENSSSCG00000003395;ENSSSCG00000003413;ENSSSCG00000003577;ENSSSCG00000003777;ENSSSCG00000003839;ENSSSCG00000003909;ENSSSCG00000004039;ENSSSCG00000004404;ENSSSCG00000004737;ENSSSCG00000005015;ENSSSCG00000005096;ENSSSCG00000005738;ENSSSCG00000006260;ENSSSCG00000007541;ENSSSCG00000008040;ENSSSCG00000008478;ENSSSCG00000008841;…	K00901+K04379+K04456+K19663+K00922+K07203+K05748+K15377+K01080+K02649+K08200+K05753+K16342+K03099+K08268+K08732+K06128+K04359+K07207+K03099+K04363+K04357+K00901+K04371+K04440+K04456+K00968+K00968+K14156+K00901+K15377+K02649+K04440+K00901+K07208+K02649+K04364+K00901+K04688+K01115+K04361+K07205+K05089+K07827+K00889+K00901+K00922+K07828+K04392+K16342+K06276+K04456+K07206
Environmental Information Processing	Signal transduction	PI3K-Akt signaling pathway	162	350	0.000547976	0.00335515	ko04151	ENSSSCG00000000293;ENSSSCG00000000682;ENSSSCG00000000712;ENSSSCG00000000849;ENSSSCG00000001430;ENSSSCG00000001654;ENSSSCG00000001695;ENSSSCG00000001701;ENSSSCG00000002535;ENSSSCG00000002540;ENSSSCG00000002739;ENSSSCG00000002855;ENSSSCG00000002989;ENSSSCG00000003140;ENSSSCG00000003160;ENSSSCG00000003395;ENSSSCG00000003413;ENSSSCG00000003460;ENSSSCG00000003709;ENSSSCG00000003909;ENSSSCG00000004961;…	K06484+K07825+K03900+K09487+K09049+K11584+K05448+K04079+K04079+K11584+K16340+K06626+K04456+K22429+K12457+K00922+K07203+K04399+K06240+K02649+K06587+K03099+K02991+K04447+K04289+K06252+K06247+K04377+K16197+K13304+K04659+K05462+K23691+K16197+K01596+K04359+K04537+K16198+K05071+K07207+K08266+K08774+K03099+K16197+K04354+K04363+K05098+K04357+K04358+K05092+K06237+K04354+K16198+K04371+K01110+K04467+K04456+…
Metabolism	Global and overview maps	2-Oxocarboxylic acid metabolism	14	18	0.000644036	0.00387532	ko01210	ENSSSCG00000000064;ENSSSCG00000001852;ENSSSCG00000002847;ENSSSCG00000003139;ENSSSCG00000005901;ENSSSCG00000007173;ENSSSCG00000010537;ENSSSCG00000023264;ENSSSCG00000023325;ENSSSCG00000023807;ENSSSCG00000029163;ENSSSCG00000032498;ENSSSCG00000032985;ENSSSCG00000035686	K01681+K00031+K00814+K00826+K00814+K00030+K14454+K00031+K14677+K01681+K00826+K00030+K14455+K01647
Organismal Systems	Excretory system	Vasopressin-regulated water reabsorption	27	43	0.000746818	0.00441762	ko04962	ENSSSCG00000000175;ENSSSCG00000007520;ENSSSCG00000008274;ENSSSCG00000009904;ENSSSCG00000011233;ENSSSCG00000013263;ENSSSCG00000013600;ENSSSCG00000013771;ENSSSCG00000015335;ENSSSCG00000015948;ENSSSCG00000016520;ENSSSCG00000017316;ENSSSCG00000020962;ENSSSCG00000032312;ENSSSCG00000033041;ENSSSCG00000033337;ENSSSCG00000033937;ENSSSCG00000034058;ENSSSCG00000034868;ENSSSCG00000036210;ENSSSCG00000037653;…	K08046+K04632+K04648+K10418+K10416+K09048+K07905+K04345+K10415+K10415+K09048+K06027+K10418+K07904+K04632+K12462+K10414+K12462+K13504+K10416+K07887+K10417+K10428+K09876+K10413+K04345+K10427
Metabolism	Lipid metabolism	Steroid biosynthesis	15	20	0.000790933	0.00460059	ko00100	ENSSSCG00000000260;ENSSSCG00000005970;ENSSSCG00000006337;ENSSSCG00000008857;ENSSSCG00000012758;ENSSSCG00000013004;ENSSSCG00000013389;ENSSSCG00000015311;ENSSSCG00000021181;ENSSSCG00000021418;ENSSSCG00000028517;ENSSSCG00000028637;ENSSSCG00000028671;ENSSSCG00000032397;ENSSSCG00000032768	K00637+K00511+K13373+K07750+K07748+K00222+K07419+K05917+K00213+K01852+K00227+K07438+K12298+K19532+K01824
Human Diseases	Cancer: overview	Central carbon metabolism in cancer	38	66	0.000819786	0.00469025	ko05230	ENSSSCG00000000576;ENSSSCG00000002989;ENSSSCG00000003105;ENSSSCG00000003395;ENSSSCG00000003413;ENSSSCG00000003909;ENSSSCG00000005096;ENSSSCG00000005965;ENSSSCG00000008841;ENSSSCG00000009314;ENSSSCG00000010081;ENSSSCG00000010199;ENSSSCG00000010253;ENSSSCG00000010440;ENSSSCG00000010517;ENSSSCG00000010872;ENSSSCG00000013496;ENSSSCG00000013900;ENSSSCG00000014048;ENSSSCG00000014558;ENSSSCG00000015815;…	K00016+K04456+K05616+K00922+K07203+K02649+K08268+K04377+K04363+K05092+K04371+K05126+K00844+K01110+K01834+K04456+K11416+K02649+K00844+K11413+K04362+K12077+K01425+K12407+K02649+K04451+K00850+K04361+K05089+K00161+K14634+K00162+K07827+K00850+K00922+K23755+K07828+K04456
Human Diseases	Infectious disease: bacterial	Pathogenic Escherichia coli infection	102	211	0.000976517	0.00544503	ko05130	ENSSSCG00000000087;ENSSSCG00000000190;ENSSSCG00000000194;ENSSSCG00000000435;ENSSSCG00000000708;ENSSSCG00000000799;ENSSSCG00000001009;ENSSSCG00000001379;ENSSSCG00000001516;ENSSSCG00000001556;ENSSSCG00000002383;ENSSSCG00000003460;ENSSSCG00000003520;ENSSSCG00000003577;ENSSSCG00000004058;ENSSSCG00000004110;ENSSSCG00000004334;ENSSSCG00000004404;ENSSSCG00000004478;ENSSSCG00000004511;ENSSSCG00000004587;…	K04403+K07374+K07374+K20690+K03158+K04733+K02861+K07375+K14021+K04441+K04379+K04399+K04393+K05748+K08007+K04404+K04427+K05753+K10358+K10357+K10356+K10357+K05701+K07941+K04289+K05754+K06619+K05854+K07532+K12791+K10352+K07375+K05692+K05757+K06087+K07874+K17388+K14007+K04371+K07374+K14007+K04440+K04390+K04467+K05719+K04729+K05752+K04410+K06106+K12793+K04275+K07210+K01313+K07937+K04440+K04394+K07532+…
Human Diseases	Cancer: specific types	Endometrial cancer	34	58	0.000982914	0.00544503	ko05213	ENSSSCG00000001516;ENSSSCG00000002989;ENSSSCG00000003395;ENSSSCG00000003460;ENSSSCG00000003909;ENSSSCG00000005015;ENSSSCG00000005965;ENSSSCG00000008241;ENSSSCG00000008478;ENSSSCG00000009134;ENSSSCG00000010081;ENSSSCG00000010440;ENSSSCG00000010638;ENSSSCG00000010872;ENSSSCG00000013900;ENSSSCG00000014082;ENSSSCG00000014207;ENSSSCG00000014339;ENSSSCG00000016494;ENSSSCG00000016958;ENSSSCG00000017206;…	K14021+K04456+K00922+K04399+K02649+K03099+K04377+K04490+K03099+K04357+K04371+K01110+K04491+K04456+K02649+K03511+K02085+K05691+K04365+K02649+K04364+K04385+K04451+K04361+K08734+K05689+K07827+K00922+K07828+K05691+K04402+K06276+K04503+K04456
Cellular Processes	Cell growth and death	Apoptosis - fly	31	52	0.00110486	0.00602496	ko04214	ENSSSCG00000003434;ENSSSCG00000004106;ENSSSCG00000004110;ENSSSCG00000004334;ENSSSCG00000006074;ENSSSCG00000008208;ENSSSCG00000008513;ENSSSCG00000009440;ENSSSCG00000010081;ENSSSCG00000010380;ENSSSCG00000012656;ENSSSCG00000012657;ENSSSCG00000013736;ENSSSCG00000014010;ENSSSCG00000014248;ENSSSCG00000016494;ENSSSCG00000016714;ENSSSCG00000017735;ENSSSCG00000022126;ENSSSCG00000023660;ENSSSCG00000025028;…	K06030+K08791+K04404+K04427+K04412+K08860+K10586+K09428+K04371+K04440+K09428+K04727+K03386+K04440+K07611+K04365+K08738+K07870+K04361+K24070+K04725+K10149+K04728+K04426+K07611+K07827+K04398+K02561+K03262+K08791+K08669
Genetic Information Processing	Folding, sorting and degradation	Proteasome	29	48	0.00117946	0.0063328	ko03050	ENSSSCG00000002004;ENSSSCG00000002433;ENSSSCG00000005038;ENSSSCG00000005072;ENSSSCG00000005590;ENSSSCG00000006628;ENSSSCG00000006830;ENSSSCG00000008412;ENSSSCG00000011494;ENSSSCG00000013239;ENSSSCG00000013391;ENSSSCG00000015424;ENSSSCG00000015892;ENSSSCG00000016272;ENSSSCG00000017273;ENSSSCG00000017385;ENSSSCG00000027257;ENSSSCG00000031781;ENSSSCG00000032908;ENSSSCG00000032963;ENSSSCG00000034984;…	K06697+K03062+K03064+K02727+K02739+K03029+K02729+K06699+K03037+K03065+K02725+K03061+K03030+K03032+K03035+K06698+K02732+K02733+K03038+K04687+K02736+K02734+K03031+K02728+K02735+K06691+K03063+K02726+K03028
Human Diseases	Cancer: specific types	Non-small cell lung cancer	38	67	0.00121122	0.00640477	ko05223	ENSSSCG00000001474;ENSSSCG00000001516;ENSSSCG00000002989;ENSSSCG00000003256;ENSSSCG00000003395;ENSSSCG00000003460;ENSSSCG00000003909;ENSSSCG00000005015;ENSSSCG00000006328;ENSSSCG00000007268;ENSSSCG00000008326;ENSSSCG00000008467;ENSSSCG00000008478;ENSSSCG00000009134;ENSSSCG00000009401;ENSSSCG00000010081;ENSSSCG00000010872;ENSSSCG00000013900;ENSSSCG00000014082;ENSSSCG00000016494;ENSSSCG00000016958;…	K08525+K14021+K04456+K19663+K00922+K04399+K02649+K03099+K08526+K17454+K08774+K15420+K03099+K04357+K06618+K04371+K04456+K02649+K03511+K04365+K02649+K04364+K04692+K04451+K04361+K02089+K07827+K00922+K04411+K08015+K07828+K09389+K01522+K04402+K06276+K04503+K04456+K06620
Human Diseases	Cancer: specific types	Gastric cancer	74	148	0.00148669	0.00774408	ko05226	ENSSSCG00000000759;ENSSSCG00000001474;ENSSSCG00000001516;ENSSSCG00000002855;ENSSSCG00000002989;ENSSSCG00000003140;ENSSSCG00000003395;ENSSSCG00000003413;ENSSSCG00000003909;ENSSSCG00000004505;ENSSSCG00000004524;ENSSSCG00000005015;ENSSSCG00000005382;ENSSSCG00000005965;ENSSSCG00000006328;ENSSSCG00000006539;ENSSSCG00000007268;ENSSSCG00000008241;ENSSSCG00000008478;ENSSSCG00000009134;ENSSSCG00000009278;…	K00444+K08525+K14021+K06626+K04456+K22429+K00922+K07203+K02649+K04500+K04501+K03099+K04674+K04377+K08526+K06279+K17454+K04490+K03099+K04357+K04358+K06618+K02329+K02842+K04371+K04491+K13376+K04456+K04388+K03068+K02649+K03511+K02085+K05691+K08957+K02354+K05658+K04365+K01558+K00182+K02649+K04358+K04364+K04385+K10056+K04688+K04451+K04361+K01384+K04358+K02842+K08734+K01064+K18496+K02353+K05689+K07827+…
Genetic Information Processing	Replication and repair	Fanconi anemia pathway	30	51	0.00178235	0.00914767	ko03460	ENSSSCG00000001816;ENSSSCG00000001837;ENSSSCG00000003403;ENSSSCG00000003820;ENSSSCG00000004766;ENSSSCG00000005000;ENSSSCG00000007590;ENSSSCG00000007881;ENSSSCG00000007954;ENSSSCG00000008179;ENSSSCG00000008684;ENSSSCG00000010794;ENSSSCG00000010923;ENSSSCG00000011261;ENSSSCG00000012130;ENSSSCG00000014082;ENSSSCG00000017571;ENSSSCG00000021384;ENSSSCG00000022101;ENSSSCG00000022149;ENSSSCG00000023955;…	K10901+K10895+K11511+K11832+K04482+K10896+K10858+K10848+K10484+K03515+K16618+K10897+K13960+K15361+K10889+K03511+K10882+K15362+K10605+K15365+K10870+K08734+K02350+K08775+K06054+K10890+K10894+K10893+K10990+K15360
Environmental Information Processing	Signal transduction	mTOR signaling pathway	80	163	0.00193141	0.00976901	ko04150	ENSSSCG00000000708;ENSSSCG00000000759;ENSSSCG00000002714;ENSSSCG00000002989;ENSSSCG00000003194;ENSSSCG00000003256;ENSSSCG00000003395;ENSSSCG00000003413;ENSSSCG00000003648;ENSSSCG00000003909;ENSSSCG00000004022;ENSSSCG00000004318;ENSSSCG00000004902;ENSSSCG00000005015;ENSSSCG00000005169;ENSSSCG00000005174;ENSSSCG00000006054;ENSSSCG00000007340;ENSSSCG00000007359;ENSSSCG00000007981;ENSSSCG00000008007;…	K03158+K00444+K20409+K04456+K16184+K19663+K00922+K07203+K16186+K02649+K04373+K16186+K15705+K03099+K02991+K16185+K02148+K20403+K15728+K20406+K20408+K07207+K08266+K03099+K04370+K08272+K02329+K02842+K10421+K04371+K01110+K04467+K04456+K14004+K04373+K03068+K07298+K02649+K02354+K20407+K08272+K07208+K04365+K02151+K01558+K00182+K03875+K02649+K07204+K04364+K04688+K08269+K13302+K20411+K04513+K07205+K01384+…
Cellular Processes	Cell growth and death	Apoptosis	70	140	0.00196731	0.00980846	ko04210	ENSSSCG00000000136;ENSSSCG00000000190;ENSSSCG00000000194;ENSSSCG00000000708;ENSSSCG00000000769;ENSSSCG00000001009;ENSSSCG00000001509;ENSSSCG00000001516;ENSSSCG00000002143;ENSSSCG00000002383;ENSSSCG00000002989;ENSSSCG00000003395;ENSSSCG00000003404;ENSSSCG00000003460;ENSSSCG00000003909;ENSSSCG00000005524;ENSSSCG00000005654;ENSSSCG00000005661;ENSSSCG00000006431;ENSSSCG00000006496;ENSSSCG00000007522;…	K04738+K07374+K07374+K03158+K04726+K02861+K02308+K14021+K10798+K04379+K04456+K00922+K02310+K04399+K02649+K19901+K06114+K01173+K06114+K12641+K08568+K05692+K08860+K01374+K10522+K04371+K07374+K04440+K04390+K04467+K04456+K04727+K07210+K02649+K04440+K07611+K07374+K08738+K02649+K16943+K04451+K16341+K10798+K04958+K24070+K04725+K04728+K04426+K02374+K07611+K07827+K04398+K05692+K03853+K00922+K02373+K02582+…
Metabolism	Lipid metabolism	Fatty acid degradation	26	43	0.00206267	0.010139	ko00071	ENSSSCG00000001000;ENSSSCG00000001760;ENSSSCG00000003168;ENSSSCG00000003776;ENSSSCG00000003851;ENSSSCG00000004049;ENSSSCG00000004510;ENSSSCG00000008569;ENSSSCG00000008571;ENSSSCG00000009182;ENSSSCG00000009184;ENSSSCG00000009185;ENSSSCG00000009916;ENSSSCG00000010723;ENSSSCG00000011250;ENSSSCG00000012583;ENSSSCG00000012880;ENSSSCG00000015784;ENSSSCG00000016156;ENSSSCG00000016223;ENSSSCG00000017198;…	K13239+K15013+K00128+K00249+K08766+K00626+K07508+K07509+K07515+K13951+K13980+K00121+K00248+K09478+K07513+K01897+K08765+K01897+K00255+K01897+K00232+K09479+K00128+K19523+K00626+K01897
Environmental Information Processing	Signal transduction	Phospholipase D signaling pathway	76	155	0.00255309	0.0122778	ko04072	ENSSSCG00000000175;ENSSSCG00000000370;ENSSSCG00000001435;ENSSSCG00000001523;ENSSSCG00000002989;ENSSSCG00000003183;ENSSSCG00000003395;ENSSSCG00000003413;ENSSSCG00000003839;ENSSSCG00000003909;ENSSSCG00000004033;ENSSSCG00000004737;ENSSSCG00000005012;ENSSSCG00000005015;ENSSSCG00000005457;ENSSSCG00000005641;ENSSSCG00000005738;ENSSSCG00000006539;ENSSSCG00000007520;ENSSSCG00000007541;ENSSSCG00000008040;…	K08046+K00901+K13509+K04607+K04456+K07829+K00922+K07203+K01080+K02649+K13523+K16342+K07941+K03099+K04289+K01528+K08732+K06279+K04632+K04359+K07207+K03099+K04363+K04357+K00901+K05871+K04371+K04456+K04605+K04166+K04275+K05858+K01313+K00901+K23484+K02649+K07937+K00901+K19007+K04351+K05050+K07208+K02649+K08042+K18441+K04364+K00901+K01115+K04513+K04361+K05089+K07835+K07293+K07827+K00889+K00901+K07831+…
Human Diseases	Infectious disease: viral	Hepatitis B	79	162	0.00256814	0.0122778	ko05161	ENSSSCG00000000087;ENSSSCG00000000769;ENSSSCG00000000799;ENSSSCG00000001430;ENSSSCG00000001556;ENSSSCG00000001986;ENSSSCG00000002383;ENSSSCG00000002525;ENSSSCG00000002855;ENSSSCG00000002989;ENSSSCG00000003178;ENSSSCG00000003256;ENSSSCG00000003395;ENSSSCG00000003460;ENSSSCG00000003514;ENSSSCG00000003909;ENSSSCG00000004110;ENSSSCG00000004334;ENSSSCG00000004524;ENSSSCG00000005015;ENSSSCG00000005215;…	K04403+K04726+K04733+K09049+K04441+K17334+K04379+K03174+K06626+K04456+K05411+K19663+K00922+K04399+K06255+K02649+K04404+K04427+K04501+K03099+K04447+K04674+K04377+K16197+K17454+K05704+K16197+K17332+K03099+K16197+K06618+K05871+K04371+K04440+K04390+K04467+K13376+K04456+K04388+K04729+K11594+K07210+K09447+K10610+K09048+K11219+K02649+K04440+K07211+K04365+K09048+K08738+K02649+K04364+K04433+K04692+K04451+…
Genetic Information Processing	Folding, sorting and degradation	Ubiquitin mediated proteolysis	73	149	0.00314879	0.0147434	ko04120	ENSSSCG00000000908;ENSSSCG00000001657;ENSSSCG00000001912;ENSSSCG00000003083;ENSSSCG00000003111;ENSSSCG00000003334;ENSSSCG00000003398;ENSSSCG00000003949;ENSSSCG00000004032;ENSSSCG00000004317;ENSSSCG00000004561;ENSSSCG00000004832;ENSSSCG00000005103;ENSSSCG00000005150;ENSSSCG00000006689;ENSSSCG00000007423;ENSSSCG00000008105;ENSSSCG00000008513;ENSSSCG00000008924;ENSSSCG00000010083;ENSSSCG00000010563;…	K10580+K10613+K10054+K22518+K10684+K04554+K10597+K03363+K04556+K10578+K10594+K10587+K10571+K10447+K16064+K06688+K03348+K10586+K10699+K10598+K03362+K03870+K10686+K03871+K08285+K10592+K10573+K10447+K10610+K10599+K03355+K03347+K10595+K03869+K10576+K06689+K03875+K10291+K10570+K03350+K10260+K03353+K10577+K16065+K10605+K10593+K22517+K10608+K04725+K10585+K03351+K20217+K10601+K04555+K10687+K10612+K10609+…
Metabolism	Metabolism of cofactors and vitamins	One carbon pool by folate	13	18	0.00316836	0.0147434	ko00670	ENSSSCG00000000839;ENSSSCG00000002269;ENSSSCG00000003428;ENSSSCG00000004092;ENSSSCG00000004543;ENSSSCG00000008289;ENSSSCG00000010143;ENSSSCG00000016173;ENSSSCG00000022975;ENSSSCG00000030677;ENSSSCG00000031117;ENSSSCG00000037077;ENSSSCG00000040678	K00289+K00288+K00297+K13402+K00604+K13403+K00548+K00602+K00605+K11787+K00287+K00600+K00560
Organismal Systems	Immune system	Platelet activation	63	126	0.0032185	0.0147797	ko04611	ENSSSCG00000000175;ENSSSCG00000000712;ENSSSCG00000001556;ENSSSCG00000002989;ENSSSCG00000003395;ENSSSCG00000003691;ENSSSCG00000003909;ENSSSCG00000004737;ENSSSCG00000005317;ENSSSCG00000006250;ENSSSCG00000006461;ENSSSCG00000006785;ENSSSCG00000006824;ENSSSCG00000007334;ENSSSCG00000007520;ENSSSCG00000007585;ENSSSCG00000008540;ENSSSCG00000008629;ENSSSCG00000008998;ENSSSCG00000010081;ENSSSCG00000010872;…	K08046+K03900+K04441+K04456+K00922+K12757+K02649+K16342+K06271+K05854+K07532+K04353+K04630+K05704+K04632+K05692+K06269+K17388+K03903+K04371+K04456+K05719+K04630+K06069+K00907+K06269+K12361+K05858+K01313+K04345+K02649+K16059+K07532+K06236+K04630+K19720+K06481+K02649+K08042+K06493+K04514+K04513+K05215+K04958+K04263+K05692+K00907+K18952+K00922+K06262+K07836+K04632+K04264+K03914+K06236+K06274+K16342+…
Genetic Information Processing	Replication and repair	Mismatch repair	15	22	0.00369217	0.0167346	ko03430	ENSSSCG00000002378;ENSSSCG00000003128;ENSSSCG00000007590;ENSSSCG00000008428;ENSSSCG00000008788;ENSSSCG00000009349;ENSSSCG00000010865;ENSSSCG00000011804;ENSSSCG00000014126;ENSSSCG00000016488;ENSSSCG00000016753;ENSSSCG00000020931;ENSSSCG00000024222;ENSSSCG00000027506;ENSSSCG00000030642	K08739+K10747+K10858+K08735+K10754+K10756+K10746+K10755+K08736+K03111+K02328+K08737+K08734+K03504+K04802
Human Diseases	Drug resistance: antineoplastic	Platinum drug resistance	39	73	0.00451958	0.0202222	ko01524	ENSSSCG00000000769;ENSSSCG00000001516;ENSSSCG00000002989;ENSSSCG00000003395;ENSSSCG00000003460;ENSSSCG00000003909;ENSSSCG00000005368;ENSSSCG00000006325;ENSSSCG00000006821;ENSSSCG00000008428;ENSSSCG00000010081;ENSSSCG00000010448;ENSSSCG00000010872;ENSSSCG00000011213;ENSSSCG00000012437;ENSSSCG00000013900;ENSSSCG00000014126;ENSSSCG00000016714;ENSSSCG00000016958;ENSSSCG00000017950;ENSSSCG00000020931;…	K04726+K14021+K04456+K00922+K04399+K02649+K10847+K00799+K00799+K08735+K04371+K04390+K04456+K03164+K17686+K02649+K08736+K08738+K02649+K04451+K08737+K10605+K08734+K04725+K04728+K02350+K04426+K04398+K00799+K00922+K02373+K00799+K02187+K14686+K04570+K00799+K06276+K04456+K08731
Organismal Systems	Nervous system	Neurotrophin signaling pathway	60	121	0.00502963	0.0222195	ko04722	ENSSSCG00000000160;ENSSSCG00000000475;ENSSSCG00000000493;ENSSSCG00000000799;ENSSSCG00000001556;ENSSSCG00000001703;ENSSSCG00000002989;ENSSSCG00000003160;ENSSSCG00000003395;ENSSSCG00000003520;ENSSSCG00000003909;ENSSSCG00000004022;ENSSSCG00000005015;ENSSSCG00000005706;ENSSSCG00000006539;ENSSSCG00000006785;ENSSSCG00000006831;ENSSSCG00000007804;ENSSSCG00000008478;ENSSSCG00000008644;ENSSSCG00000009833;…	K12463+K04732+K12461+K04733+K04441+K05872+K04456+K12457+K00922+K04393+K02649+K04373+K03099+K06619+K06279+K04353+K12388+K12459+K03099+K12460+K12459+K04371+K04440+K04456+K04731+K04373+K12464+K12465+K08888+K02649+K04440+K04365+K02649+K04364+K02583+K04451+K04513+K08846+K04445+K04421+K10148+K04426+K07293+K07827+K07293+K00922+K04464+K02582+K07828+K07836+K12462+K12462+K04392+K06276+K04441+K04438+K04456+…
Genetic Information Processing	Replication and repair	Homologous recombination	24	41	0.00546002	0.0238193	ko03440	ENSSSCG00000001816;ENSSSCG00000003905;ENSSSCG00000004766;ENSSSCG00000006101;ENSSSCG00000006127;ENSSSCG00000009234;ENSSSCG00000010794;ENSSSCG00000012813;ENSSSCG00000014280;ENSSSCG00000014955;ENSSSCG00000016170;ENSSSCG00000016488;ENSSSCG00000016753;ENSSSCG00000017571;ENSSSCG00000021384;ENSSSCG00000021966;ENSSSCG00000022101;ENSSSCG00000023955;ENSSSCG00000024419;ENSSSCG00000025606;ENSSSCG00000027506;…	K10901+K10875+K04482+K10877+K10867+K20774+K10897+K11864+K10866+K10865+K10683+K03111+K02328+K10882+K15362+K10728+K10605+K10870+K20773+K04728+K03504+K10869+K08775+K10879
Cellular Processes	Cell growth and death	Apoptosis - multiple species	21	35	0.00618996	0.0266703	ko04215	ENSSSCG00000000708;ENSSSCG00000000769;ENSSSCG00000001516;ENSSSCG00000003460;ENSSSCG00000008513;ENSSSCG00000009799;ENSSSCG00000010380;ENSSSCG00000014010;ENSSSCG00000016714;ENSSSCG00000017386;ENSSSCG00000017548;ENSSSCG00000017643;ENSSSCG00000022322;ENSSSCG00000025028;ENSSSCG00000028157;ENSSSCG00000030888;ENSSSCG00000032684;ENSSSCG00000034012;ENSSSCG00000035357;ENSSSCG00000039882;ENSSSCG00000040486	K03158+K04726+K14021+K04399+K10586+K10522+K04440+K04440+K08738+K08334+K02583+K16943+K16341+K04725+K04398+K02373+K02561+K02187+K04570+K08669+K08731
Metabolism	Global and overview maps	Biosynthesis of amino acids	38	72	0.00656175	0.0279274	ko01230	ENSSSCG00000000064;ENSSSCG00000000685;ENSSSCG00000000856;ENSSSCG00000001852;ENSSSCG00000002847;ENSSSCG00000003139;ENSSSCG00000003789;ENSSSCG00000004195;ENSSSCG00000005287;ENSSSCG00000005901;ENSSSCG00000007173;ENSSSCG00000008207;ENSSSCG00000010143;ENSSSCG00000010495;ENSSSCG00000010517;ENSSSCG00000010537;ENSSSCG00000010855;ENSSSCG00000012560;ENSSSCG00000016159;ENSSSCG00000021129;ENSSSCG00000021229;…	K01681+K01803+K00500+K00031+K00814+K00826+K01758+K01476+K00831+K00814+K00030+K01807+K00548+K12657+K01834+K14454+K00286+K00948+K01948+K00850+K00789+K00615+K00789+K00031+K14677+K01681+K00850+K00826+K00615+K01783+K00030+K01623+K14455+K00286+K01647+K17989+K00600+K01697
Organismal Systems	Development and regeneration	Dorso-ventral axis formation	15	23	0.00693086	0.029143	ko04320	ENSSSCG00000001561;ENSSSCG00000005015;ENSSSCG00000006709;ENSSSCG00000008478;ENSSSCG00000010081;ENSSSCG00000010468;ENSSSCG00000014959;ENSSSCG00000015235;ENSSSCG00000016494;ENSSSCG00000016981;ENSSSCG00000017206;ENSSSCG00000022126;ENSSSCG00000026969;ENSSSCG00000038410;ENSSSCG00000038556	K03211+K03099+K20994+K03099+K04371+K02602+K02156+K02678+K04365+K02602+K04364+K04361+K07827+K02602+K02184
Organismal Systems	Endocrine system	Relaxin signaling pathway	64	132	0.00732765	0.0304446	ko04926	ENSSSCG00000000175;ENSSSCG00000000682;ENSSSCG00000001430;ENSSSCG00000001556;ENSSSCG00000001695;ENSSSCG00000002383;ENSSSCG00000002989;ENSSSCG00000003395;ENSSSCG00000003909;ENSSSCG00000004505;ENSSSCG00000005015;ENSSSCG00000005382;ENSSSCG00000006539;ENSSSCG00000006824;ENSSSCG00000007334;ENSSSCG00000007520;ENSSSCG00000007669;ENSSSCG00000008478;ENSSSCG00000008875;ENSSSCG00000009545;ENSSSCG00000009856;…	K08046+K07825+K09049+K04441+K05448+K04379+K04456+K00922+K02649+K04500+K03099+K04674+K06279+K04630+K05704+K04632+K04537+K03099+K04306+K06237+K13240+K04371+K04440+K12313+K04456+K04388+K04630+K06237+K06237+K05858+K16858+K09048+K22000+K04345+K02649+K04440+K06236+K04630+K05449+K19720+K06237+K06237+K09048+K02649+K08042+K04364+K04536+K04544+K04361+K07827+K07826+K18952+K00922+K04540+K07828+K04632+K06236+…
Human Diseases	Cancer: specific types	Glioma	40	77	0.00762001	0.0312869	ko05214	ENSSSCG00000001516;ENSSSCG00000002989;ENSSSCG00000003256;ENSSSCG00000003395;ENSSSCG00000003413;ENSSSCG00000003909;ENSSSCG00000005015;ENSSSCG00000006539;ENSSSCG00000007268;ENSSSCG00000007541;ENSSSCG00000008326;ENSSSCG00000008478;ENSSSCG00000008841;ENSSSCG00000009134;ENSSSCG00000009401;ENSSSCG00000010081;ENSSSCG00000010440;ENSSSCG00000010872;ENSSSCG00000011111;ENSSSCG00000011550;ENSSSCG00000013900;…	K14021+K04456+K19663+K00922+K07203+K02649+K03099+K06279+K17454+K04359+K08774+K03099+K04363+K04357+K06618+K04371+K01110+K04456+K08794+K08794+K02649+K03511+K04365+K02649+K04364+K04451+K04361+K05089+K02089+K07827+K00922+K07828+K09389+K04402+K04503+K04456+K04515+K17448+K17447+K06620
Organismal Systems	Endocrine system	Progesterone-mediated oocyte maturation	46	91	0.00844737	0.0342806	ko04914	ENSSSCG00000000175;ENSSSCG00000001556;ENSSSCG00000001701;ENSSSCG00000002535;ENSSSCG00000002989;ENSSSCG00000003395;ENSSSCG00000003909;ENSSSCG00000004022;ENSSSCG00000004588;ENSSSCG00000006824;ENSSSCG00000007493;ENSSSCG00000008105;ENSSSCG00000010081;ENSSSCG00000010380;ENSSSCG00000010468;ENSSSCG00000010872;ENSSSCG00000011399;ENSSSCG00000012163;ENSSSCG00000012307;ENSSSCG00000013771;ENSSSCG00000013900;…	K08046+K04441+K04079+K04079+K04456+K00922+K02649+K04373+K21770+K04630+K11481+K03348+K04371+K04440+K02602+K04456+K04630+K04373+K21771+K04345+K02649+K04440+K03355+K04630+K04365+K02649+K02602+K08042+K03350+K03353+K06645+K03351+K06631+K07827+K06633+K05868+K03354+K00922+K12456+K03357+K02206+K08694+K02602+K04441+K04456+K04345
Human Diseases	Drug resistance: antineoplastic	EGFR tyrosine kinase inhibitor resistance	42	82	0.00868782	0.0347772	ko01521	ENSSSCG00000001695;ENSSSCG00000002989;ENSSSCG00000003256;ENSSSCG00000003395;ENSSSCG00000003413;ENSSSCG00000003909;ENSSSCG00000005015;ENSSSCG00000005169;ENSSSCG00000005215;ENSSSCG00000006539;ENSSSCG00000007334;ENSSSCG00000007541;ENSSSCG00000008326;ENSSSCG00000008478;ENSSSCG00000008841;ENSSSCG00000008844;ENSSSCG00000009134;ENSSSCG00000010081;ENSSSCG00000010440;ENSSSCG00000010872;ENSSSCG00000013900;…	K05448+K04456+K19663+K00922+K07203+K02649+K03099+K02991+K04447+K06279+K05704+K04359+K08774+K03099+K04363+K05098+K04357+K04371+K01110+K04456+K02649+K04365+K02649+K04364+K04692+K04688+K08052+K05084+K04361+K07205+K16341+K05089+K07827+K03259+K00922+K07828+K04570+K03259+K05115+K04456+K17448+K17447
Metabolism	Metabolism of other amino acids	Glutathione metabolism	29	53	0.00876904	0.0347772	ko00480	ENSSSCG00000001488;ENSSSCG00000001849;ENSSSCG00000001852;ENSSSCG00000003402;ENSSSCG00000005911;ENSSSCG00000006325;ENSSSCG00000006821;ENSSSCG00000007285;ENSSSCG00000009194;ENSSSCG00000010056;ENSSSCG00000012166;ENSSSCG00000014791;ENSSSCG00000015844;ENSSSCG00000016679;ENSSSCG00000021973;ENSSSCG00000023264;ENSSSCG00000023604;ENSSSCG00000027121;ENSSSCG00000027689;ENSSSCG00000030271;ENSSSCG00000031736;…	K11204+K11140+K00031+K00033+K01469+K00799+K00799+K00681+K04097+K18592+K00802+K10807+K00383+K00682+K00432+K00031+K11142+K01581+K00797+K00799+K00799+K10808+K13299+K00799+K00432+K11205+K07232+K00432+K07232
Metabolism	Amino acid metabolism	Lysine degradation	33	62	0.00927057	0.0363531	ko00310	ENSSSCG00000001420;ENSSSCG00000002374;ENSSSCG00000002895;ENSSSCG00000003168;ENSSSCG00000003433;ENSSSCG00000004049;ENSSSCG00000006508;ENSSSCG00000007782;ENSSSCG00000008447;ENSSSCG00000008571;ENSSSCG00000008682;ENSSSCG00000009395;ENSSSCG00000009777;ENSSSCG00000011048;ENSSSCG00000011332;ENSSSCG00000011689;ENSSSCG00000013457;ENSSSCG00000013883;ENSSSCG00000014030;ENSSSCG00000014044;ENSSSCG00000015443;…	K11420+K00658+K14959+K00128+K00473+K00626+K06101+K11422+K18826+K07515+K11424+K18494+K11428+K11419+K11423+K13645+K11427+K11703+K18202+K15588+K00382+K11425+K00128+K11432+K09186+K00626+K11430+K13646+K09189+K11429+K11419+K11429+K00474
Organismal Systems	Endocrine system	Prolactin signaling pathway	37	71	0.00942405	0.0365444	ko04917	ENSSSCG00000001556;ENSSSCG00000002383;ENSSSCG00000002989;ENSSSCG00000003395;ENSSSCG00000003909;ENSSSCG00000005015;ENSSSCG00000005215;ENSSSCG00000006539;ENSSSCG00000007334;ENSSSCG00000008437;ENSSSCG00000008478;ENSSSCG00000010081;ENSSSCG00000010380;ENSSSCG00000010872;ENSSSCG00000010969;ENSSSCG00000013900;ENSSSCG00000014010;ENSSSCG00000014277;ENSSSCG00000016751;ENSSSCG00000016958;ENSSSCG00000017206;…	K04441+K04379+K04456+K00922+K02649+K03099+K04447+K06279+K05704+K04698+K03099+K04371+K04440+K04456+K00965+K02649+K04440+K09444+K12407+K02649+K04364+K04692+K04699+K07827+K00922+K08521+K04699+K04697+K07828+K04503+K10151+K04441+K04456+K05439+K17448+K17447+K04701
Environmental Information Processing	Signal transduction	FoxO signaling pathway	64	134	0.010991	0.0421524	ko04068	ENSSSCG00000000107;ENSSSCG00000000185;ENSSSCG00000001556;ENSSSCG00000001804;ENSSSCG00000002989;ENSSSCG00000003395;ENSSSCG00000003909;ENSSSCG00000003928;ENSSSCG00000004524;ENSSSCG00000004588;ENSSSCG00000005015;ENSSSCG00000005382;ENSSSCG00000006206;ENSSSCG00000007507;ENSSSCG00000007665;ENSSSCG00000007907;ENSSSCG00000008478;ENSSSCG00000009077;ENSSSCG00000009134;ENSSSCG00000009840;ENSSSCG00000010081;…	K08960+K07200+K04441+K15010+K04456+K00922+K02649+K08862+K04501+K21770+K03099+K04674+K13304+K01596+K17445+K11838+K03099+K08863+K04357+K07199+K04371+K11411+K04440+K01110+K04467+K13376+K04456+K04388+K21771+K03781+K07298+K02649+K04440+K07200+K04365+K03875+K08861+K02649+K04364+K04692+K04468+K13302+K04361+K16341+K07198+K04728+K06631+K07827+K05868+K04288+K00922+K04411+K07828+K08336+K04685+K07198+K04402+…
Genetic Information Processing	Transcription	Basal transcription factors	25	45	0.0113263	0.042966	ko03022	ENSSSCG00000002411;ENSSSCG00000003718;ENSSSCG00000004583;ENSSSCG00000005090;ENSSSCG00000006000;ENSSSCG00000006926;ENSSSCG00000007720;ENSSSCG00000007721;ENSSSCG00000009769;ENSSSCG00000010597;ENSSSCG00000011127;ENSSSCG00000013367;ENSSSCG00000013539;ENSSSCG00000015721;ENSSSCG00000016961;ENSSSCG00000017707;ENSSSCG00000020842;ENSSSCG00000022387;ENSSSCG00000024694;ENSSSCG00000027115;ENSSSCG00000027530;…	K03122+K03129+K03123+K10842+K03128+K03124+K03121+K03121+K03143+K03130+K14650+K03141+K03138+K10843+K02202+K14651+K03127+K03120+K03129+K03125+K03126+K03132+K03131+K03139+K14535
Metabolism	Carbohydrate metabolism	Inositol phosphate metabolism	38	74	0.0115823	0.0434648	ko00562	ENSSSCG00000000436;ENSSSCG00000000685;ENSSSCG00000003000;ENSSSCG00000003395;ENSSSCG00000003749;ENSSSCG00000006626;ENSSSCG00000008190;ENSSSCG00000009050;ENSSSCG00000009994;ENSSSCG00000010092;ENSSSCG00000010435;ENSSSCG00000010440;ENSSSCG00000010483;ENSSSCG00000010525;ENSSSCG00000010687;ENSSSCG00000010765;ENSSSCG00000011546;ENSSSCG00000012035;ENSSSCG00000012315;ENSSSCG00000012743;ENSSSCG00000013034;…	K00920+K01803+K00911+K00922+K00914+K19801+K01109+K01109+K18082+K00888+K03103+K01110+K05860+K13711+K21798+K01106+K18086+K20279+K20279+K18081+K05858+K18081+K00923+K00921+K05857+K18082+K00469+K18083+K00923+K00889+K13711+K10572+K00922+K15759+K00920+K01092+K00915+K20278
Metabolism	Metabolism of other amino acids	Selenocompound metabolism	11	16	0.011818	0.0438775	ko00450	ENSSSCG00000000843;ENSSSCG00000003789;ENSSSCG00000005663;ENSSSCG00000010131;ENSSSCG00000010143;ENSSSCG00000010437;ENSSSCG00000023318;ENSSSCG00000025315;ENSSSCG00000031659;ENSSSCG00000031901;ENSSSCG00000034494	K22182+K01758+K00816+K22182+K00548+K13811+K01874+K03341+K01008+K13811+K01874
Human Diseases	Cancer: specific types	Melanoma	37	72	0.0124499	0.045737	ko05218	ENSSSCG00000001516;ENSSSCG00000002989;ENSSSCG00000003140;ENSSSCG00000003395;ENSSSCG00000003909;ENSSSCG00000007268;ENSSSCG00000007541;ENSSSCG00000008841;ENSSSCG00000009134;ENSSSCG00000009278;ENSSSCG00000009401;ENSSSCG00000010081;ENSSSCG00000010440;ENSSSCG00000010872;ENSSSCG00000011514;ENSSSCG00000013900;ENSSSCG00000014082;ENSSSCG00000015815;ENSSSCG00000016494;ENSSSCG00000016958;ENSSSCG00000016997;…	K14021+K04456+K22429+K00922+K02649+K17454+K04359+K04363+K04357+K04358+K06618+K04371+K01110+K04456+K09455+K02649+K03511+K04362+K04365+K02649+K04358+K04451+K04361+K05089+K04358+K18496+K02089+K05689+K07827+K00922+K07828+K04358+K09389+K04402+K04503+K04456+K06620
Genetic Information Processing	Replication and repair	Base excision repair	23	41	0.0128216	0.0466119	ko03410	ENSSSCG00000000847;ENSSSCG00000002143;ENSSSCG00000003055;ENSSSCG00000003128;ENSSSCG00000003919;ENSSSCG00000005478;ENSSSCG00000007031;ENSSSCG00000009327;ENSSSCG00000009938;ENSSSCG00000012348;ENSSSCG00000015771;ENSSSCG00000016753;ENSSSCG00000022957;ENSSSCG00000023660;ENSSSCG00000024221;ENSSSCG00000024770;ENSSSCG00000027506;ENSSSCG00000028696;ENSSSCG00000030642;ENSSSCG00000033051;ENSSSCG00000033303;…	K20813+K10798+K10803+K10747+K03575+K02326+K02330+K10802+K03648+K10772+K10569+K02328+K10798+K24070+K10800+K10776+K03504+K04799+K04802+K02324+K10801+K03506+K10771
Environmental Information Processing	Signal transduction	Apelin signaling pathway	67	142	0.0130776	0.0470526	ko04371	ENSSSCG00000000175;ENSSSCG00000000185;ENSSSCG00000000682;ENSSSCG00000002315;ENSSSCG00000002989;ENSSSCG00000003018;ENSSSCG00000003183;ENSSSCG00000003413;ENSSSCG00000003569;ENSSSCG00000003749;ENSSSCG00000004505;ENSSSCG00000004524;ENSSSCG00000005169;ENSSSCG00000005382;ENSSSCG00000006482;ENSSSCG00000006824;ENSSSCG00000007067;ENSSSCG00000007669;ENSSSCG00000009840;ENSSSCG00000009856;ENSSSCG00000010081;…	K08046+K07200+K07825+K05849+K04456+K07188+K07829+K07203+K05742+K00914+K04500+K04501+K02991+K04674+K09262+K04630+K06052+K04537+K07199+K13240+K04371+K12313+K04456+K04630+K04166+K00907+K05858+K04345+K04454+K09203+K04630+K07200+K11831+K08042+K08334+K04688+K04536+K04544+K04958+K07198+K11406+K20995+K05689+K03982+K07827+K07831+K07826+K09260+K00907+K08333+K05849+K09261+K04718+K04540+K07828+K07830+K04963+…
Environmental Information Processing	Signal transduction	Wnt signaling pathway	72	155	0.0159051	0.0566176	ko04310	ENSSSCG00000000107;ENSSSCG00000000759;ENSSSCG00000001986;ENSSSCG00000002127;ENSSSCG00000003256;ENSSSCG00000004334;ENSSSCG00000004524;ENSSSCG00000005078;ENSSSCG00000005946;ENSSSCG00000005965;ENSSSCG00000006746;ENSSSCG00000007203;ENSSSCG00000007477;ENSSSCG00000008241;ENSSSCG00000008629;ENSSSCG00000009172;ENSSSCG00000009593;ENSSSCG00000009679;ENSSSCG00000009751;ENSSSCG00000009971;ENSSSCG00000010380;…	K08960+K00444+K17334+K04494+K19663+K04427+K04501+K04512+K22471+K04377+K04510+K03097+K17332+K04490+K17388+K04348+K05123+K02329+K02842+K16273+K04440+K03362+K04491+K04511+K04499+K05128+K04508+K03345+K04508+K04511+K08110+K03068+K04502+K05858+K04345+K04440+K02085+K08957+K02354+K01397+K03347+K04507+K01558+K00182+K04385+K04468+K04451+K04513+K01384+K02842+K01064+K02353+K02166+K04308+K10152+K03069+K02375+…
Genetic Information Processing	Folding, sorting and degradation	SNARE interactions in vesicular transport	19	33	0.0162095	0.0566176	ko04130	ENSSSCG00000000703;ENSSSCG00000002295;ENSSSCG00000004125;ENSSSCG00000004190;ENSSSCG00000005386;ENSSSCG00000009747;ENSSSCG00000013119;ENSSSCG00000015539;ENSSSCG00000016985;ENSSSCG00000020964;ENSSSCG00000026293;ENSSSCG00000029262;ENSSSCG00000029615;ENSSSCG00000032968;ENSSSCG00000033135;ENSSSCG00000034868;ENSSSCG00000036385;ENSSSCG00000038731;ENSSSCG00000038735	K08510+K08493+K08487+K08488+K08491+K08486+K08486+K08498+K08497+K08517+K08490+K08495+K08515+K08493+K08514+K13504+K08504+K08492+K08508
Human Diseases	Cancer: specific types	Renal cell carcinoma	37	73	0.0162228	0.0566176	ko05211	ENSSSCG00000001695;ENSSSCG00000001963;ENSSSCG00000002989;ENSSSCG00000003395;ENSSSCG00000003520;ENSSSCG00000003909;ENSSSCG00000005015;ENSSSCG00000005096;ENSSSCG00000006646;ENSSSCG00000006785;ENSSSCG00000008326;ENSSSCG00000008478;ENSSSCG00000010081;ENSSSCG00000010816;ENSSSCG00000010872;ENSSSCG00000011104;ENSSSCG00000011567;ENSSSCG00000011843;ENSSSCG00000012287;ENSSSCG00000013900;ENSSSCG00000015235;…	K05448+K09592+K04456+K00922+K04393+K02649+K03099+K08268+K09097+K04353+K08774+K03099+K04371+K13376+K04456+K03870+K03871+K04410+K09105+K02649+K02678+K04365+K02649+K04364+K05733+K07293+K07827+K01679+K07293+K00922+K07828+K07836+K03868+K04392+K04438+K04456+K15589
Cellular Processes	Cell growth and death	Oocyte meiosis	58	122	0.0167062	0.0577275	ko04114	ENSSSCG00000000175;ENSSSCG00000000265;ENSSSCG00000001556;ENSSSCG00000001654;ENSSSCG00000002540;ENSSSCG00000002855;ENSSSCG00000003949;ENSSSCG00000004022;ENSSSCG00000004077;ENSSSCG00000004588;ENSSSCG00000006062;ENSSSCG00000007381;ENSSSCG00000007493;ENSSSCG00000007692;ENSSSCG00000008105;ENSSSCG00000008540;ENSSSCG00000008638;ENSSSCG00000009172;ENSSSCG00000010035;ENSSSCG00000010081;ENSSSCG00000010468;…	K08046+K02365+K04441+K11584+K11584+K06626+K03363+K04373+K10292+K21770+K16197+K16197+K11481+K16198+K03348+K06269+K16197+K04348+K16198+K04371+K02602+K03362+K08836+K06669+K11580+K04373+K06636+K06269+K04345+K04382+K03355+K03347+K11584+K04382+K02602+K06635+K08042+K03350+K03353+K04958+K03456+K03351+K11584+K06631+K06633+K05868+K03456+K03354+K12456+K03357+K03868+K06268+K02206+K08694+K02602+K04441+K04515+…
Metabolism	Carbohydrate metabolism	Glyoxylate and dicarboxylate metabolism	18	31	0.0171149	0.0582004	ko00630	ENSSSCG00000000064;ENSSSCG00000004049;ENSSSCG00000006720;ENSSSCG00000007286;ENSSSCG00000009522;ENSSSCG00000010523;ENSSSCG00000011432;ENSSSCG00000013302;ENSSSCG00000015443;ENSSSCG00000022975;ENSSSCG00000023807;ENSSSCG00000025486;ENSSSCG00000025751;ENSSSCG00000026153;ENSSSCG00000035686;ENSSSCG00000035696;ENSSSCG00000036614;ENSSSCG00000037077	K01681+K00626+K11517+K01895+K01965+K18123+K11529+K03781+K00382+K00605+K01681+K00026+K00025+K00626+K01647+K05606+K19269+K00600
Genetic Information Processing	Replication and repair	Nucleotide excision repair	24	44	0.0171766	0.0582004	ko03420	ENSSSCG00000003128;ENSSSCG00000005090;ENSSSCG00000005368;ENSSSCG00000005436;ENSSSCG00000005478;ENSSSCG00000007881;ENSSSCG00000008788;ENSSSCG00000009349;ENSSSCG00000009769;ENSSSCG00000010391;ENSSSCG00000011602;ENSSSCG00000011804;ENSSSCG00000013094;ENSSSCG00000013367;ENSSSCG00000015721;ENSSSCG00000016753;ENSSSCG00000016934;ENSSSCG00000016961;ENSSSCG00000027506;ENSSSCG00000029478;ENSSSCG00000030642;…	K10747+K10842+K10847+K10839+K02326+K10848+K10754+K10756+K03143+K10841+K10838+K10755+K10610+K03141+K10843+K02328+K10570+K02202+K03504+K10609+K04802+K02324+K03868+K03506
Organismal Systems	Aging	Longevity regulating pathway - multiple species	32	62	0.0179091	0.0600989	ko04213	ENSSSCG00000000175;ENSSSCG00000000185;ENSSSCG00000002989;ENSSSCG00000003194;ENSSSCG00000003395;ENSSSCG00000003413;ENSSSCG00000003613;ENSSSCG00000003909;ENSSSCG00000004370;ENSSSCG00000004432;ENSSSCG00000007665;ENSSSCG00000009840;ENSSSCG00000010235;ENSSSCG00000010872;ENSSSCG00000013302;ENSSSCG00000013771;ENSSSCG00000013900;ENSSSCG00000016432;ENSSSCG00000016958;ENSSSCG00000017101;ENSSSCG00000017139;…	K08046+K07200+K04456+K16184+K00922+K07203+K06067+K02649+K08339+K06067+K17445+K07199+K11411+K04456+K03781+K04345+K02649+K07200+K02649+K08042+K07204+K04688+K04565+K07198+K07827+K00922+K07828+K07198+K09542+K04456+K04345+K03283
Metabolism	Amino acid metabolism	Cysteine and methionine metabolism	26	49	0.0206681	0.0686968	ko00270	ENSSSCG00000000576;ENSSSCG00000001488;ENSSSCG00000003139;ENSSSCG00000003192;ENSSSCG00000003789;ENSSSCG00000004392;ENSSSCG00000005135;ENSSSCG00000005287;ENSSSCG00000005663;ENSSSCG00000007252;ENSSSCG00000009246;ENSSSCG00000010143;ENSSSCG00000010537;ENSSSCG00000012166;ENSSSCG00000013659;ENSSSCG00000021229;ENSSSCG00000022300;ENSSSCG00000025486;ENSSSCG00000025751;ENSSSCG00000027689;ENSSSCG00000029163;…	K00016+K11204+K00826+K03334+K01758+K01611+K00772+K00831+K00816+K17399+K09880+K00548+K14454+K00802+K00558+K00789+K00789+K00026+K00025+K00797+K00826+K17398+K14455+K17989+K11205+K01697
Environmental Information Processing	Signal transduction	Phosphatidylinositol signaling system	48	100	0.0227909	0.0742303	ko04070	ENSSSCG00000000370;ENSSSCG00000000436;ENSSSCG00000003000;ENSSSCG00000003256;ENSSSCG00000003395;ENSSSCG00000003749;ENSSSCG00000003909;ENSSSCG00000006626;ENSSSCG00000008190;ENSSSCG00000009050;ENSSSCG00000009431;ENSSSCG00000009994;ENSSSCG00000010092;ENSSSCG00000010440;ENSSSCG00000010483;ENSSSCG00000010525;ENSSSCG00000010687;ENSSSCG00000010765;ENSSSCG00000011546;ENSSSCG00000012035;ENSSSCG00000012315;…	K00901+K00920+K00911+K19663+K00922+K00914+K02649+K19801+K01109+K01109+K00901+K18082+K00888+K01110+K05860+K13711+K21798+K01106+K18086+K20279+K20279+K18081+K05858+K00901+K02649+K18081+K00923+K00901+K00921+K02649+K05857+K00901+K18082+K04958+K18083+K13024+K00923+K00889+K00901+K13711+K10572+K00922+K15759+K00920+K01092+K00915+K20278+K07756
Organismal Systems	Endocrine system	Adipocytokine signaling pathway	39	79	0.0228524	0.0742303	ko04920	ENSSSCG00000000006;ENSSSCG00000000185;ENSSSCG00000000708;ENSSSCG00000001474;ENSSSCG00000001703;ENSSSCG00000001760;ENSSSCG00000002989;ENSSSCG00000003413;ENSSSCG00000005215;ENSSSCG00000006328;ENSSSCG00000007507;ENSSSCG00000007665;ENSSSCG00000009815;ENSSSCG00000009840;ENSSSCG00000010380;ENSSSCG00000010548;ENSSSCG00000010872;ENSSSCG00000011131;ENSSSCG00000012583;ENSSSCG00000012825;ENSSSCG00000012880;…	K07294+K07200+K03158+K08525+K05872+K15013+K04456+K07203+K04447+K08526+K01596+K17445+K07359+K07199+K04440+K04467+K04456+K18052+K01897+K07210+K08765+K07298+K04440+K06259+K01897+K01897+K07200+K04692+K19523+K07198+K05062+K07293+K07293+K01897+K07198+K03171+K07296+K04456+K05424
Environmental Information Processing	Signaling molecules and interaction	ECM-receptor interaction	45	93	0.022971	0.0742303	ko04512	ENSSSCG00000000293;ENSSSCG00000000712;ENSSSCG00000003514;ENSSSCG00000003709;ENSSSCG00000004961;ENSSSCG00000005494;ENSSSCG00000005710;ENSSSCG00000006524;ENSSSCG00000008601;ENSSSCG00000009220;ENSSSCG00000009364;ENSSSCG00000009545;ENSSSCG00000011101;ENSSSCG00000011245;ENSSSCG00000011377;ENSSSCG00000012571;ENSSSCG00000012572;ENSSSCG00000013916;ENSSSCG00000015326;ENSSSCG00000015405;ENSSSCG00000015444;…	K06484+K03900+K06255+K06240+K06587+K06252+K06247+K04659+K06257+K23328+K23380+K06237+K05719+K06585+K06243+K06237+K06237+K04659+K06236+K06259+K05636+K06252+K05635+K06244+K06589+K06485+K06483+K05717+K06237+K06237+K06480+K06481+K06267+K06525+K06493+K06238+K06252+K19719+K06238+K06251+K06262+K06258+K06236+K06238+K08131
Organismal Systems	Aging	Longevity regulating pathway	44	91	0.0246991	0.0790825	ko04211	ENSSSCG00000000175;ENSSSCG00000000185;ENSSSCG00000001420;ENSSSCG00000001430;ENSSSCG00000002989;ENSSSCG00000003194;ENSSSCG00000003395;ENSSSCG00000003413;ENSSSCG00000003909;ENSSSCG00000004370;ENSSSCG00000007665;ENSSSCG00000008040;ENSSSCG00000009815;ENSSSCG00000009840;ENSSSCG00000010235;ENSSSCG00000010872;ENSSSCG00000013263;ENSSSCG00000013302;ENSSSCG00000013429;ENSSSCG00000013771;ENSSSCG00000013900;…	K08046+K07200+K11420+K09049+K04456+K16184+K00922+K07203+K02649+K08339+K17445+K07207+K07359+K07199+K11411+K04456+K09048+K03781+K07298+K04345+K02649+K07200+K07208+K09048+K02649+K08042+K07204+K04688+K04451+K07205+K07198+K07827+K03259+K20394+K00922+K08733+K07828+K07198+K04450+K03259+K07296+K04456+K04345+K07206
Metabolism	Glycan biosynthesis and metabolism	Various types of N-glycan biosynthesis	23	43	0.0256421	0.0806226	ko00513	ENSSSCG00000000980;ENSSSCG00000001927;ENSSSCG00000002050;ENSSSCG00000002283;ENSSSCG00000003234;ENSSSCG00000003505;ENSSSCG00000004244;ENSSSCG00000005383;ENSSSCG00000006730;ENSSSCG00000006885;ENSSSCG00000008188;ENSSSCG00000009381;ENSSSCG00000011229;ENSSSCG00000011612;ENSSSCG00000014017;ENSSSCG00000014073;ENSSSCG00000015023;ENSSSCG00000015214;ENSSSCG00000021988;ENSSSCG00000028227;ENSSSCG00000033412;…	K03847+K12373+K12668+K00717+K07968+K12670+K01230+K03843+K01230+K07441+K00738+K03844+K07151+K12666+K00738+K12373+K03846+K07151+K12669+K12667+K09656+K07966+K07432
Organismal Systems	Immune system	Toll and Imd signaling pathway	23	43	0.0256421	0.0806226	ko04624	ENSSSCG00000000799;ENSSSCG00000000908;ENSSSCG00000001556;ENSSSCG00000004037;ENSSSCG00000004110;ENSSSCG00000004334;ENSSSCG00000004675;ENSSSCG00000004678;ENSSSCG00000008388;ENSSSCG00000010380;ENSSSCG00000010563;ENSSSCG00000011251;ENSSSCG00000014010;ENSSSCG00000016722;ENSSSCG00000022190;ENSSSCG00000028157;ENSSSCG00000030632;ENSSSCG00000030888;ENSSSCG00000033323;ENSSSCG00000034379;ENSSSCG00000035622;…	K04733+K10580+K04441+K04428+K04404+K04427+K13411+K13411+K09254+K04440+K03362+K04729+K04440+K06689+K10704+K04398+K10704+K02373+K06689+K04432+K06689+K04450+K04441
Metabolism	Metabolism of other amino acids	Phosphonate and phosphinate metabolism	5	6	0.0315516	0.0978443	ko00440	ENSSSCG00000011845;ENSSSCG00000012182;ENSSSCG00000029918;ENSSSCG00000030643;ENSSSCG00000039650	K00968+K00968+K13644+K00993+K00967
Environmental Information Processing	Signal transduction	Notch signaling pathway	28	55	0.0316802	0.0978443	ko04330	ENSSSCG00000000449;ENSSSCG00000001065;ENSSSCG00000001440;ENSSSCG00000002555;ENSSSCG00000003613;ENSSSCG00000004223;ENSSSCG00000004432;ENSSSCG00000006385;ENSSSCG00000006709;ENSSSCG00000007067;ENSSSCG00000008641;ENSSSCG00000009060;ENSSSCG00000009761;ENSSSCG00000009873;ENSSSCG00000013145;ENSSSCG00000022155;ENSSSCG00000022932;ENSSSCG00000023228;ENSSSCG00000024621;ENSSSCG00000025176;ENSSSCG00000025374;…	K06058+K23616+K20996+K21635+K06067+K09091+K06067+K06171+K20994+K06052+K06059+K06061+K06065+K06058+K06058+K06053+K06063+K06057+K06062+K20995+K02353+K06066+K06051+K05948+K06054+K06061+K23616+K09091
Environmental Information Processing	Signal transduction	ErbB signaling pathway	40	83	0.0330695	0.101239	ko04012	ENSSSCG00000002989;ENSSSCG00000003256;ENSSSCG00000003395;ENSSSCG00000003413;ENSSSCG00000003909;ENSSSCG00000005015;ENSSSCG00000005706;ENSSSCG00000005965;ENSSSCG00000006539;ENSSSCG00000007334;ENSSSCG00000008326;ENSSSCG00000008478;ENSSSCG00000009134;ENSSSCG00000010081;ENSSSCG00000010380;ENSSSCG00000010872;ENSSSCG00000011843;ENSSSCG00000013900;ENSSSCG00000014010;ENSSSCG00000014362;ENSSSCG00000016494;…	K04456+K19663+K00922+K07203+K02649+K03099+K06619+K04377+K06279+K05704+K08774+K03099+K04357+K04371+K04440+K04456+K04410+K02649+K04440+K08523+K04365+K02649+K04364+K04688+K05084+K04361+K07205+K22517+K08887+K05733+K07365+K07827+K00922+K07828+K05725+K04438+K04456+K04515+K17448+K17447
Human Diseases	Cancer: specific types	Thyroid cancer	19	35	0.0341841	0.103741	ko05216	ENSSSCG00000001474;ENSSSCG00000001516;ENSSSCG00000005965;ENSSSCG00000006328;ENSSSCG00000008241;ENSSSCG00000010081;ENSSSCG00000010199;ENSSSCG00000010211;ENSSSCG00000010638;ENSSSCG00000011961;ENSSSCG00000014082;ENSSSCG00000015576;ENSSSCG00000016494;ENSSSCG00000017950;ENSSSCG00000025652;ENSSSCG00000026969;ENSSSCG00000032477;ENSSSCG00000037066;ENSSSCG00000037900	K08525+K14021+K04377+K08526+K04490+K04371+K05126+K09288+K04491+K09292+K03511+K09291+K04365+K04451+K05689+K07827+K07828+K04402+K04503
Human Diseases	Cardiovascular disease	Fluid shear stress and atherosclerosis	67	148	0.0359021	0.108016	ko05418	ENSSSCG00000000144;ENSSSCG00000000708;ENSSSCG00000000849;ENSSSCG00000001556;ENSSSCG00000001695;ENSSSCG00000001701;ENSSSCG00000002383;ENSSSCG00000002535;ENSSSCG00000002989;ENSSSCG00000003395;ENSSSCG00000003909;ENSSSCG00000004334;ENSSSCG00000005453;ENSSSCG00000006088;ENSSSCG00000006325;ENSSSCG00000006502;ENSSSCG00000006821;ENSSSCG00000007334;ENSSSCG00000007541;ENSSSCG00000007585;ENSSSCG00000007722;…	K03671+K03158+K09487+K04441+K05448+K04079+K04379+K04079+K04456+K00922+K02649+K04427+K03671+K16336+K00799+K12791+K00799+K05704+K04359+K05692+K08011+K06257+K05098+K04973+K04440+K04467+K04456+K13596+K07210+K06490+K02649+K04440+K14381+K04454+K05638+K08107+K06278+K12958+K02649+K12160+K04433+K06471+K06493+K04451+K16065+K04513+K07198+K04426+K04387+K05692+K09260+K00799+K18952+K00922+K04464+K08009+K00799+…
Metabolism	Lipid metabolism	Fatty acid biosynthesis	11	18	0.0377868	0.112481	ko00061	ENSSSCG00000000031;ENSSSCG00000001476;ENSSSCG00000001760;ENSSSCG00000009717;ENSSSCG00000012583;ENSSSCG00000015784;ENSSSCG00000016223;ENSSSCG00000017694;ENSSSCG00000023866;ENSSSCG00000031789;ENSSSCG00000035452	K00645+K13370+K15013+K11539+K01897+K01897+K01897+K11262+K18660+K01897+K22540
Environmental Information Processing	Signal transduction	TNF signaling pathway	54	117	0.0380309	0.112481	ko04668	ENSSSCG00000000087;ENSSSCG00000000708;ENSSSCG00000001009;ENSSSCG00000001430;ENSSSCG00000001556;ENSSSCG00000002039;ENSSSCG00000002383;ENSSSCG00000002525;ENSSSCG00000002716;ENSSSCG00000002989;ENSSSCG00000003395;ENSSSCG00000003909;ENSSSCG00000004110;ENSSSCG00000004154;ENSSSCG00000004334;ENSSSCG00000005524;ENSSSCG00000007067;ENSSSCG00000008159;ENSSSCG00000008959;ENSSSCG00000009051;ENSSSCG00000010081;…	K04403+K03158+K02861+K09049+K04441+K07763+K04379+K03174+K08849+K04456+K00922+K02649+K04404+K11859+K04427+K19901+K06052+K05173+K05505+K05433+K04371+K04440+K04390+K04467+K04456+K12793+K07210+K09048+K06490+K09028+K02649+K04440+K09444+K05449+K09048+K02649+K04433+K09849+K04445+K04426+K09258+K04398+K00922+K02373+K02187+K10048+K04432+K09558+K15637+K03171+K04450+K04441+K04456+K05419
Human Diseases	Cancer: specific types	Prostate cancer	46	98	0.0388646	0.113981	ko05215	ENSSSCG00000000849;ENSSSCG00000001701;ENSSSCG00000002535;ENSSSCG00000002855;ENSSSCG00000002989;ENSSSCG00000003395;ENSSSCG00000003413;ENSSSCG00000003460;ENSSSCG00000003909;ENSSSCG00000005015;ENSSSCG00000007268;ENSSSCG00000007541;ENSSSCG00000008241;ENSSSCG00000008326;ENSSSCG00000008478;ENSSSCG00000008841;ENSSSCG00000009134;ENSSSCG00000009401;ENSSSCG00000010081;ENSSSCG00000010312;ENSSSCG00000010440;…	K09487+K04079+K04079+K06626+K04456+K00922+K07203+K04399+K02649+K03099+K17454+K04359+K04490+K08774+K03099+K04363+K04357+K06618+K04371+K01348+K01110+K04467+K04491+K04456+K07210+K09048+K02649+K04362+K04365+K09048+K02649+K04364+K04451+K04361+K05089+K15593+K07827+K04387+K00922+K07828+K09389+K02206+K06276+K04503+K04456+K06620
Environmental Information Processing	Signal transduction	Hedgehog signaling pathway - fly	17	31	0.0394416	0.114709	ko04341	ENSSSCG00000000107;ENSSSCG00000004558;ENSSSCG00000010563;ENSSSCG00000010586;ENSSSCG00000013445;ENSSSCG00000013771;ENSSSCG00000014240;ENSSSCG00000014435;ENSSSCG00000015455;ENSSSCG00000016234;ENSSSCG00000016569;ENSSSCG00000030153;ENSSSCG00000032176;ENSSSCG00000034230;ENSSSCG00000035028;ENSSSCG00000035324;ENSSSCG00000040920	K08960+K08958+K03362+K06229+K08958+K04345+K08958+K08957+K03347+K03869+K06226+K04678+K04678+K03868+K08291+K09319+K04345
Cellular Processes	Transport and catabolism	Mitophagy - animal	31	63	0.0415646	0.119885	ko04137	ENSSSCG00000000457;ENSSSCG00000003183;ENSSSCG00000003434;ENSSSCG00000004032;ENSSSCG00000004370;ENSSSCG00000004639;ENSSSCG00000005096;ENSSSCG00000007203;ENSSSCG00000007268;ENSSSCG00000007334;ENSSSCG00000008208;ENSSSCG00000010380;ENSSSCG00000011514;ENSSSCG00000012258;ENSSSCG00000012287;ENSSSCG00000014010;ENSSSCG00000014016;ENSSSCG00000016692;ENSSSCG00000017386;ENSSSCG00000017543;ENSSSCG00000017735;…	K21343+K07829+K06030+K04556+K08339+K11839+K08268+K03097+K17454+K05704+K08860+K04440+K09455+K17986+K09105+K04440+K14381+K21347+K08334+K21348+K07870+K04451+K19946+K07827+K07831+K05410+K07828+K07830+K04570+K15637+K21356
Human Diseases	Infectious disease: viral	Human cytomegalovirus infection	101	233	0.044269	0.126638	ko05163	ENSSSCG00000000175;ENSSSCG00000000682;ENSSSCG00000000708;ENSSSCG00000000769;ENSSSCG00000001009;ENSSSCG00000001396;ENSSSCG00000001398;ENSSSCG00000001430;ENSSSCG00000001516;ENSSSCG00000001556;ENSSSCG00000001695;ENSSSCG00000001986;ENSSSCG00000002989;ENSSSCG00000003178;ENSSSCG00000003256;ENSSSCG00000003395;ENSSSCG00000003413;ENSSSCG00000003460;ENSSSCG00000003788;ENSSSCG00000003909;ENSSSCG00000004700;…	K08046+K07825+K03158+K04726+K02861+K06751+K06751+K09049+K14021+K04441+K05448+K17334+K04456+K05411+K19663+K00922+K07203+K04399+K04260+K02649+K08056+K03099+K04377+K07532+K04630+K17454+K05704+K17332+K04632+K04537+K07207+K03099+K17388+K04363+K04348+K06618+K05871+K04371+K04390+K04467+K04456+K04630+K07210+K05858+K09048+K08057+K04345+K04258+K02649+K07532+K04630+K05050+K07208+K09048+K08738+K02649+K08042+…
Human Diseases	Cancer: specific types	Acute myeloid leukemia	33	68	0.0448363	0.127218	ko05221	ENSSSCG00000001573;ENSSSCG00000001912;ENSSSCG00000002989;ENSSSCG00000003395;ENSSSCG00000003413;ENSSSCG00000003909;ENSSSCG00000005015;ENSSSCG00000005965;ENSSSCG00000006115;ENSSSCG00000008241;ENSSSCG00000008478;ENSSSCG00000009314;ENSSSCG00000010081;ENSSSCG00000010548;ENSSSCG00000010638;ENSSSCG00000010872;ENSSSCG00000012825;ENSSSCG00000013237;ENSSSCG00000013900;ENSSSCG00000016494;ENSSSCG00000016958;…	K04702+K10054+K04456+K00922+K07203+K02649+K03099+K04377+K10053+K04490+K03099+K05092+K04371+K04467+K04491+K04456+K07210+K09438+K02649+K04365+K02649+K04364+K04692+K10056+K08527+K04688+K07205+K07827+K00922+K07828+K08367+K04503+K04456
Cellular Processes	Cell growth and death	p53 signaling pathway	35	73	0.047844	0.134658	ko04115	ENSSSCG00000000002;ENSSSCG00000000769;ENSSSCG00000002855;ENSSSCG00000003460;ENSSSCG00000004588;ENSSSCG00000006280;ENSSSCG00000008040;ENSSSCG00000008586;ENSSSCG00000010440;ENSSSCG00000010448;ENSSSCG00000011357;ENSSSCG00000015213;ENSSSCG00000015215;ENSSSCG00000015284;ENSSSCG00000016714;ENSSSCG00000017950;ENSSSCG00000025092;ENSSSCG00000025606;ENSSSCG00000025685;ENSSSCG00000025698;ENSSSCG00000026665;…	K10129+K04726+K06626+K04399+K21770+K19748+K07207+K10133+K01110+K04390+K10135+K10134+K02216+K10127+K08738+K04451+K02089+K04728+K10148+K03982+K10147+K04398+K05868+K20394+K10808+K10152+K10137+K02187+K06641+K04570+K04402+K04506+K02206+K04503+K10151
Human Diseases	Neurodegenerative disease	Spinocerebellar ataxia	45	97	0.0500305	0.139685	ko05017	ENSSSCG00000001065;ENSSSCG00000001611;ENSSSCG00000002446;ENSSSCG00000002989;ENSSSCG00000003030;ENSSSCG00000003256;ENSSSCG00000003395;ENSSSCG00000003413;ENSSSCG00000003591;ENSSSCG00000003749;ENSSSCG00000003831;ENSSSCG00000003909;ENSSSCG00000004576;ENSSSCG00000005400;ENSSSCG00000006926;ENSSSCG00000007580;ENSSSCG00000007805;ENSSSCG00000009834;ENSSSCG00000010380;ENSSSCG00000010872;ENSSSCG00000011822;…	K23616+K08064+K11863+K04456+K20225+K19663+K00922+K07203+K17943+K00914+K23010+K02649+K08532+K05213+K03124+K17908+K05853+K23625+K04440+K04456+K17079+K05199+K11304+K05858+K09064+K02649+K04440+K02649+K08334+K08269+K23625+K06053+K03120+K04958+K21246+K19323+K04426+K14564+K08333+K00922+K17680+K09027+K23616+K04456+K08852
Organismal Systems	Environmental adaptation	Circadian rhythm	18	34	0.0510992	0.140383	ko04710	ENSSSCG00000000107;ENSSSCG00000000164;ENSSSCG00000000185;ENSSSCG00000004576;ENSSSCG00000008171;ENSSSCG00000008909;ENSSSCG00000009840;ENSSSCG00000010563;ENSSSCG00000013270;ENSSSCG00000015455;ENSSSCG00000016432;ENSSSCG00000024598;ENSSSCG00000028552;ENSSSCG00000028572;ENSSSCG00000034230;ENSSSCG00000035852;ENSSSCG00000036136;ENSSSCG00000036145	K08960+K02295+K07200+K08532+K09026+K02223+K07199+K03362+K02295+K03347+K07200+K07198+K03730+K21945+K03868+K08959+K03729+K07198
Metabolism	Amino acid metabolism	Valine, leucine and isoleucine degradation	25	50	0.0517478	0.140383	ko00280	ENSSSCG00000003139;ENSSSCG00000003168;ENSSSCG00000003192;ENSSSCG00000003776;ENSSSCG00000004049;ENSSSCG00000004510;ENSSSCG00000006866;ENSSSCG00000008569;ENSSSCG00000008571;ENSSSCG00000009522;ENSSSCG00000009755;ENSSSCG00000009916;ENSSSCG00000010723;ENSSSCG00000011250;ENSSSCG00000012327;ENSSSCG00000015443;ENSSSCG00000016049;ENSSSCG00000016695;ENSSSCG00000016872;ENSSSCG00000018041;ENSSSCG00000023866;…	K00826+K00128+K03334+K00249+K00626+K07508+K09699+K07509+K07515+K01965+K01907+K00248+K09478+K07513+K08683+K00382+K05605+K00020+K01641+K00128+K18660+K01640+K00626+K00826+K05606
Metabolism	Glycan biosynthesis and metabolism	Glycosylphosphatidylinositol (GPI)-anchor biosynthesis	13	23	0.0522252	0.140383	ko00563	ENSSSCG00000005303;ENSSSCG00000007282;ENSSSCG00000007992;ENSSSCG00000008440;ENSSSCG00000012134;ENSSSCG00000021861;ENSSSCG00000026706;ENSSSCG00000029291;ENSSSCG00000032481;ENSSSCG00000032619;ENSSSCG00000035006;ENSSSCG00000035103;ENSSSCG00000040007	K05288+K05293+K03860+K05287+K03857+K05292+K05291+K08098+K09658+K05286+K05283+K03434+K07542
Metabolism	Nucleotide metabolism	Pyrimidine metabolism	28	57	0.0522918	0.140383	ko00240	ENSSSCG00000002135;ENSSSCG00000002746;ENSSSCG00000003885;ENSSSCG00000003973;ENSSSCG00000004291;ENSSSCG00000005717;ENSSSCG00000006294;ENSSSCG00000007795;ENSSSCG00000007986;ENSSSCG00000010594;ENSSSCG00000010981;ENSSSCG00000011864;ENSSSCG00000012146;ENSSSCG00000012425;ENSSSCG00000014791;ENSSSCG00000015775;ENSSSCG00000028210;ENSSSCG00000028978;ENSSSCG00000030388;ENSSSCG00000031741;ENSSSCG00000031871;…	K03783+K00254+K13800+K01937+K19970+K00876+K00940+K16904+K00940+K01081+K01518+K13421+K01937+K00761+K10807+K01493+K01081+K11540+K00757+K10808+K12305+K01081+K00857+K00857+K12304+K00940+K00876+K00560
Environmental Information Processing	Signal transduction	VEGF signaling pathway	28	57	0.0522918	0.140383	ko04370	ENSSSCG00000001556;ENSSSCG00000001695;ENSSSCG00000002989;ENSSSCG00000003256;ENSSSCG00000003395;ENSSSCG00000003460;ENSSSCG00000003520;ENSSSCG00000003909;ENSSSCG00000004737;ENSSSCG00000007334;ENSSSCG00000007477;ENSSSCG00000008844;ENSSSCG00000009172;ENSSSCG00000010081;ENSSSCG00000010872;ENSSSCG00000013900;ENSSSCG00000016958;ENSSSCG00000026969;ENSSSCG00000030413;ENSSSCG00000030425;ENSSSCG00000032477;…	K04441+K05448+K04456+K19663+K00922+K04399+K04393+K02649+K16342+K05704+K17332+K05098+K04348+K04371+K04456+K02649+K02649+K07827+K00922+K04718+K07828+K04392+K06268+K16342+K05725+K04441+K04456+K17447
Metabolism	Glycan biosynthesis and metabolism	Other types of O-glycan biosynthesis	24	48	0.0559611	0.149087	ko00514	ENSSSCG00000002306;ENSSSCG00000003234;ENSSSCG00000003743;ENSSSCG00000005716;ENSSSCG00000007244;ENSSSCG00000008141;ENSSSCG00000009335;ENSSSCG00000009705;ENSSSCG00000011195;ENSSSCG00000011504;ENSSSCG00000011519;ENSSSCG00000012088;ENSSSCG00000012602;ENSSSCG00000013883;ENSSSCG00000016430;ENSSSCG00000017072;ENSSSCG00000026146;ENSSSCG00000028879;ENSSSCG00000030209;ENSSSCG00000032313;ENSSSCG00000035414;…	K00710+K07968+K00710+K00728+K03691+K00779+K13675+K00710+K00710+K18134+K13676+K03691+K09653+K11703+K00710+K00710+K00710+K13646+K05948+K13667+K23800+K07966+K00731+K00710
Human Diseases	Cancer: specific types	Bladder cancer	20	39	0.0588043	0.155475	ko05219	ENSSSCG00000001695;ENSSSCG00000005965;ENSSSCG00000007268;ENSSSCG00000007334;ENSSSCG00000009134;ENSSSCG00000009401;ENSSSCG00000010081;ENSSSCG00000014362;ENSSSCG00000016494;ENSSSCG00000017950;ENSSSCG00000022126;ENSSSCG00000024377;ENSSSCG00000025092;ENSSSCG00000025652;ENSSSCG00000026969;ENSSSCG00000032170;ENSSSCG00000032477;ENSSSCG00000032710;ENSSSCG00000037900;ENSSSCG00000040178	K05448+K04377+K17454+K05704+K04357+K06618+K04371+K08523+K04365+K04451+K04361+K04445+K02089+K05689+K07827+K08803+K07828+K09389+K04503+K06620
Environmental Information Processing	Signal transduction	MAPK signaling pathway	123	291	0.0614221	0.161175	ko04010	ENSSSCG00000000087;ENSSSCG00000000275;ENSSSCG00000000708;ENSSSCG00000000799;ENSSSCG00000001509;ENSSSCG00000001556;ENSSSCG00000001661;ENSSSCG00000001695;ENSSSCG00000002383;ENSSSCG00000002989;ENSSSCG00000003098;ENSSSCG00000003140;ENSSSCG00000003160;ENSSSCG00000003183;ENSSSCG00000003256;ENSSSCG00000003257;ENSSSCG00000003520;ENSSSCG00000003898;ENSSSCG00000004022;ENSSSCG00000004037;ENSSSCG00000004110;…	K04403+K04423+K03158+K04733+K02308+K04441+K04378+K05448+K04379+K04456+K04460+K22429+K12457+K07829+K19663+K04871+K04393+K04372+K04373+K04428+K04404+K04427+K16342+K03099+K04457+K04674+K04377+K04412+K05462+K04353+K04359+K04407+K08774+K04406+K03099+K04363+K05098+K04357+K04348+K04370+K04358+K05092+K04429+K04442+K04371+K04440+K04390+K04467+K13376+K04456+K04863+K04388+K04729+K04462+K04422+K04410+K04373+…
Organismal Systems	Endocrine system	Insulin signaling pathway	65	147	0.0626456	0.163159	ko04910	ENSSSCG00000000185;ENSSSCG00000002989;ENSSSCG00000003018;ENSSSCG00000003395;ENSSSCG00000003413;ENSSSCG00000003898;ENSSSCG00000003909;ENSSSCG00000005015;ENSSSCG00000005169;ENSSSCG00000006539;ENSSSCG00000007469;ENSSSCG00000007507;ENSSSCG00000007542;ENSSSCG00000007665;ENSSSCG00000007788;ENSSSCG00000008040;ENSSSCG00000008478;ENSSSCG00000008540;ENSSSCG00000009840;ENSSSCG00000010081;ENSSSCG00000010253;…	K07200+K04456+K07188+K00922+K07203+K04372+K02649+K03099+K02991+K06279+K05696+K01596+K04739+K17445+K00871+K07207+K03099+K06269+K07199+K04371+K00844+K04440+K06086+K01106+K04456+K06069+K07190+K06269+K07196+K04345+K02649+K04440+K00844+K07200+K07208+K04365+K07189+K12407+K02649+K07204+K04364+K04739+K04688+K11262+K07205+K22517+K17453+K07189+K07198+K07827+K03259+K18952+K00922+K04697+K07828+K05695+K07198+…
Organismal Systems	Aging	Longevity regulating pathway - worm	41	89	0.0662698	0.17132	ko04212	ENSSSCG00000000541;ENSSSCG00000000846;ENSSSCG00000001488;ENSSSCG00000001556;ENSSSCG00000002143;ENSSSCG00000002441;ENSSSCG00000002989;ENSSSCG00000003395;ENSSSCG00000003413;ENSSSCG00000005096;ENSSSCG00000006062;ENSSSCG00000006325;ENSSSCG00000006821;ENSSSCG00000007381;ENSSSCG00000008398;ENSSSCG00000008638;ENSSSCG00000010235;ENSSSCG00000010380;ENSSSCG00000010440;ENSSSCG00000010872;ENSSSCG00000011567;…	K13356+K14966+K11204+K04441+K10798+K17491+K04456+K00922+K07203+K08268+K16197+K00799+K00799+K16197+K17491+K16197+K11411+K04440+K01110+K04456+K03871+K03781+K04440+K04043+K12824+K05638+K04077+K04433+K04688+K08269+K10798+K24070+K14739+K00799+K00922+K00799+K17794+K00799+K18463+K04441+K04456
Organismal Systems	Development and regeneration	Axon regeneration	43	94	0.0683506	0.175069	ko04361	ENSSSCG00000000370;ENSSSCG00000001556;ENSSSCG00000003395;ENSSSCG00000003413;ENSSSCG00000003901;ENSSSCG00000004595;ENSSSCG00000005096;ENSSSCG00000005935;ENSSSCG00000006088;ENSSSCG00000006461;ENSSSCG00000007520;ENSSSCG00000008749;ENSSSCG00000009431;ENSSSCG00000009473;ENSSSCG00000010380;ENSSSCG00000010440;ENSSSCG00000010984;ENSSSCG00000011791;ENSSSCG00000013034;ENSSSCG00000013259;ENSSSCG00000013771;…	K00901+K04441+K00922+K07203+K15528+K06704+K08268+K11593+K16336+K07532+K04632+K06839+K00901+K10693+K04440+K01110+K10393+K04422+K05858+K00901+K04345+K04440+K07532+K00901+K00901+K04688+K06843+K01593+K04513+K05110+K07198+K00901+K12494+K10393+K00922+K23439+K23480+K04632+K04392+K07198+K23487+K04441+K04345
Cellular Processes	Transport and catabolism	Peroxisome	38	82	0.0687235	0.175069	ko04146	ENSSSCG00000000072;ENSSSCG00000000541;ENSSSCG00000001000;ENSSSCG00000001852;ENSSSCG00000002013;ENSSSCG00000003914;ENSSSCG00000004134;ENSSSCG00000004401;ENSSSCG00000006168;ENSSSCG00000006720;ENSSSCG00000007426;ENSSSCG00000008387;ENSSSCG00000009931;ENSSSCG00000011250;ENSSSCG00000012583;ENSSSCG00000013302;ENSSSCG00000014187;ENSSSCG00000015391;ENSSSCG00000015784;ENSSSCG00000016223;ENSSSCG00000017198;…	K13354+K13356+K13239+K00031+K11147+K13279+K13336+K00272+K06664+K11517+K11992+K13344+K00869+K07513+K01897+K03781+K03426+K05940+K01897+K01897+K00232+K04565+K07753+K00031+K00803+K01640+K13351+K13346+K12405+K05677+K12663+K13338+K01578+K01897+K13350+K13299+K13355+K13348
Cellular Processes	Cellular community - eukaryotes	Gap junction	40	87	0.0711075	0.17983	ko04540	ENSSSCG00000000175;ENSSSCG00000000190;ENSSSCG00000000194;ENSSSCG00000001379;ENSSSCG00000003256;ENSSSCG00000004241;ENSSSCG00000004854;ENSSSCG00000005015;ENSSSCG00000005457;ENSSSCG00000006824;ENSSSCG00000007334;ENSSSCG00000007520;ENSSSCG00000007523;ENSSSCG00000007541;ENSSSCG00000008478;ENSSSCG00000008841;ENSSSCG00000009134;ENSSSCG00000010081;ENSSSCG00000010103;ENSSSCG00000011399;ENSSSCG00000013034;…	K08046+K07374+K07374+K07375+K19663+K07372+K05701+K03099+K04289+K04630+K05704+K04632+K07375+K04359+K03099+K04363+K04357+K04371+K07374+K04630+K05858+K04345+K04630+K07374+K04157+K08042+K04364+K04361+K05089+K04958+K07827+K04635+K04420+K04464+K07828+K04632+K07375+K08959+K07375+K04345
Human Diseases	Substance dependence	Alcoholism	71	163	0.0733344	0.184127	ko05034	ENSSSCG00000000682;ENSSSCG00000001430;ENSSSCG00000001700;ENSSSCG00000003613;ENSSSCG00000004432;ENSSSCG00000005015;ENSSSCG00000005400;ENSSSCG00000006163;ENSSSCG00000006539;ENSSSCG00000006824;ENSSSCG00000007520;ENSSSCG00000007669;ENSSSCG00000008478;ENSSSCG00000008540;ENSSSCG00000009815;ENSSSCG00000010081;ENSSSCG00000010277;ENSSSCG00000011399;ENSSSCG00000012913;ENSSSCG00000012941;ENSSSCG00000013263;…	K07825+K09049+K15014+K06067+K06067+K03099+K05213+K15985+K06279+K04630+K04632+K04537+K03099+K06269+K07359+K04371+K15014+K04630+K06269+K15014+K09048+K04345+K11404+K04630+K11303+K04365+K09048+K11253+K04364+K11252+K04536+K01593+K04544+K00274+K11253+K11406+K11407+K07827+K11408+K07826+K11251+K11254+K04540+K07828+K11251+K11251+K04632+K11251+K11254+K11251+K11251+K11254+K11254+K11253+K11251+K04538+K04450+…
Human Diseases	Infectious disease: viral	Kaposi sarcoma-associated herpesvirus infection	79	183	0.0748893	0.186074	ko05167	ENSSSCG00000000682;ENSSSCG00000000708;ENSSSCG00000000769;ENSSSCG00000001396;ENSSSCG00000001398;ENSSSCG00000001516;ENSSSCG00000001556;ENSSSCG00000001695;ENSSSCG00000001986;ENSSSCG00000002002;ENSSSCG00000002383;ENSSSCG00000002525;ENSSSCG00000002989;ENSSSCG00000003178;ENSSSCG00000003395;ENSSSCG00000003413;ENSSSCG00000003460;ENSSSCG00000003749;ENSSSCG00000003909;ENSSSCG00000005096;ENSSSCG00000005215;…	K07825+K03158+K04726+K06751+K06751+K14021+K04441+K05448+K17334+K04693+K04379+K03174+K04456+K05411+K00922+K07203+K04399+K00914+K02649+K08268+K04447+K04377+K05854+K17454+K05704+K17332+K04537+K16195+K05505+K04348+K06618+K04371+K04440+K04390+K04467+K04456+K05413+K08343+K17901+K07210+K09447+K11219+K06490+K02649+K04440+K07211+K08738+K05060+K02649+K04433+K08334+K04692+K04451+K04536+K04544+K04958+K05842+…
Metabolism	Lipid metabolism	Glycerolipid metabolism	29	61	0.0751761	0.186074	ko00561	ENSSSCG00000000370;ENSSSCG00000001078;ENSSSCG00000001435;ENSSSCG00000003168;ENSSSCG00000003839;ENSSSCG00000004033;ENSSSCG00000004509;ENSSSCG00000007359;ENSSSCG00000009233;ENSSSCG00000009431;ENSSSCG00000010691;ENSSSCG00000011432;ENSSSCG00000012202;ENSSSCG00000012841;ENSSSCG00000013259;ENSSSCG00000015355;ENSSSCG00000015755;ENSSSCG00000015819;ENSSSCG00000016492;ENSSSCG00000017615;ENSSSCG00000018041;…	K00901+K13517+K13509+K00128+K01080+K13523+K22284+K15728+K13506+K00901+K18693+K11529+K00864+K16816+K00901+K00901+K19007+K18693+K09881+K00901+K00128+K13517+K13513+K00901+K12298+K00002+K13523+K11160+K15728
Organismal Systems	Endocrine system	Regulation of lipolysis in adipocytes	28	59	0.0811502	0.199447	ko04923	ENSSSCG00000000175;ENSSSCG00000002989;ENSSSCG00000003018;ENSSSCG00000003395;ENSSSCG00000003788;ENSSSCG00000003909;ENSSSCG00000006572;ENSSSCG00000006824;ENSSSCG00000007520;ENSSSCG00000007665;ENSSSCG00000010872;ENSSSCG00000010992;ENSSSCG00000011297;ENSSSCG00000011399;ENSSSCG00000012841;ENSSSCG00000013771;ENSSSCG00000013900;ENSSSCG00000015407;ENSSSCG00000016958;ENSSSCG00000017101;ENSSSCG00000021059;…	K08046+K04456+K07188+K00922+K04260+K02649+K12323+K04630+K04632+K17445+K04456+K08771+K13699+K04630+K16816+K04345+K02649+K04630+K02649+K08042+K04265+K16817+K00922+K04249+K04632+K04456+K08753+K04345
Human Diseases	Cardiovascular disease	Arrhythmogenic right ventricular cardiomyopathy	35	76	0.0852679	0.208101	ko05412	ENSSSCG00000000293;ENSSSCG00000002315;ENSSSCG00000003257;ENSSSCG00000003722;ENSSSCG00000004241;ENSSSCG00000004961;ENSSSCG00000006496;ENSSSCG00000007585;ENSSSCG00000007805;ENSSSCG00000008241;ENSSSCG00000009281;ENSSSCG00000010144;ENSSSCG00000010638;ENSSSCG00000011040;ENSSSCG00000011101;ENSSSCG00000011245;ENSSSCG00000014339;ENSSSCG00000015886;ENSSSCG00000015955;ENSSSCG00000016009;ENSSSCG00000016885;…	K06484+K05849+K04871+K06736+K07372+K06587+K12641+K05692+K05853+K04490+K12564+K21073+K04491+K04863+K05719+K06585+K05691+K06589+K06485+K06483+K06480+K06481+K06525+K06493+K10056+K07601+K10366+K05692+K05849+K04864+K05849+K05691+K04869+K12569+K21073
Human Diseases	Neurodegenerative disease	Amyotrophic lateral sclerosis	27	57	0.087633	0.210946	ko05014	ENSSSCG00000000708;ENSSSCG00000000769;ENSSSCG00000001509;ENSSSCG00000001556;ENSSSCG00000003089;ENSSSCG00000003460;ENSSSCG00000006354;ENSSSCG00000009172;ENSSSCG00000009856;ENSSSCG00000013302;ENSSSCG00000016109;ENSSSCG00000016714;ENSSSCG00000017254;ENSSSCG00000017950;ENSSSCG00000021355;ENSSSCG00000021973;ENSSSCG00000026041;ENSSSCG00000033690;ENSSSCG00000034012;ENSSSCG00000034379;ENSSSCG00000035090;…	K03158+K04726+K02308+K04441+K11518+K04399+K11518+K04348+K13240+K03781+K04575+K08738+K04433+K04451+K04565+K00432+K04426+K11519+K02187+K04432+K04392+K04570+K06268+K00432+K07887+K00432+K04441
Environmental Information Processing	Signal transduction	TGF-beta signaling pathway	44	98	0.0879631	0.210946	ko04350	ENSSSCG00000000233;ENSSSCG00000000442;ENSSSCG00000002267;ENSSSCG00000002787;ENSSSCG00000003863;ENSSSCG00000004505;ENSSSCG00000004524;ENSSSCG00000004658;ENSSSCG00000005382;ENSSSCG00000005965;ENSSSCG00000006145;ENSSSCG00000007331;ENSSSCG00000007501;ENSSSCG00000008510;ENSSSCG00000009357;ENSSSCG00000009560;ENSSSCG00000010081;ENSSSCG00000010816;ENSSSCG00000011226;ENSSSCG00000011257;ENSSSCG00000014121;…	K13567+K22689+K23096+K04682+K04679+K04500+K04501+K06825+K04674+K04377+K04682+K04681+K16621+K19559+K16791+K04683+K04371+K13376+K04388+K13596+K04679+K06847+K04382+K08121+K03347+K04382+K04688+K04514+K04513+K04664+K17695+K03456+K03456+K04678+K04678+K04687+K04685+K03868+K04686+K04667+K23100+K04665+K19553+K17694
Metabolism	Carbohydrate metabolism	Pentose phosphate pathway	15	29	0.0882467	0.210946	ko00030	ENSSSCG00000003402;ENSSSCG00000003812;ENSSSCG00000008207;ENSSSCG00000008773;ENSSSCG00000011432;ENSSSCG00000012560;ENSSSCG00000013878;ENSSSCG00000021129;ENSSSCG00000021408;ENSSSCG00000028197;ENSSSCG00000029443;ENSSSCG00000032311;ENSSSCG00000032556;ENSSSCG00000034502;ENSSSCG00000038001	K00033+K01835+K01807+K15779+K11529+K00948+K01057+K00850+K00615+K00850+K00615+K01783+K01623+K13937+K00852
Metabolism	Carbohydrate metabolism	Propanoate metabolism	17	34	0.0985802	0.234044	ko00640	ENSSSCG00000000576;ENSSSCG00000000939;ENSSSCG00000004049;ENSSSCG00000004216;ENSSSCG00000006866;ENSSSCG00000007286;ENSSSCG00000008571;ENSSSCG00000009405;ENSSSCG00000009522;ENSSSCG00000009916;ENSSSCG00000015443;ENSSSCG00000016049;ENSSSCG00000017198;ENSSSCG00000017694;ENSSSCG00000026153;ENSSSCG00000031450;ENSSSCG00000035696	K00016+K01908+K00626+K18426+K09699+K01895+K07515+K01900+K01965+K00248+K00382+K05605+K00232+K11262+K00626+K01578+K05606
Human Diseases	Infectious disease: bacterial	Vibrio cholerae infection	25	53	0.102323	0.241288	ko05110	ENSSSCG00000000105;ENSSSCG00000003132;ENSSSCG00000004854;ENSSSCG00000005037;ENSSSCG00000005247;ENSSSCG00000006054;ENSSSCG00000006138;ENSSSCG00000007520;ENSSSCG00000007585;ENSSSCG00000008056;ENSSSCG00000009766;ENSSSCG00000011621;ENSSSCG00000013771;ENSSSCG00000013992;ENSSSCG00000015453;ENSSSCG00000016577;ENSSSCG00000028355;ENSSSCG00000028694;ENSSSCG00000031432;ENSSSCG00000033041;ENSSSCG00000033278;…	K10949+K10949+K05701+K10950+K06098+K02148+K02146+K04632+K05692+K02155+K02154+K10956+K04345+K07937+K09582+K02151+K05692+K02147+K10949+K04632+K02149+K07342+K03662+K09481+K04345
Human Diseases	Endocrine and metabolic disease	AGE-RAGE signaling pathway in diabetic complications	48	109	0.104727	0.245299	ko04933	ENSSSCG00000001556;ENSSSCG00000001573;ENSSSCG00000001695;ENSSSCG00000002989;ENSSSCG00000003395;ENSSSCG00000003520;ENSSSCG00000003909;ENSSSCG00000004505;ENSSSCG00000004524;ENSSSCG00000005215;ENSSSCG00000005382;ENSSSCG00000009545;ENSSSCG00000010081;ENSSSCG00000010380;ENSSSCG00000010483;ENSSSCG00000010816;ENSSSCG00000010872;ENSSSCG00000011226;ENSSSCG00000011695;ENSSSCG00000012571;ENSSSCG00000012572;…	K04441+K04702+K05448+K04456+K00922+K04393+K02649+K04500+K04501+K04447+K04674+K06237+K04371+K04440+K05860+K13376+K04456+K04388+K04166+K06237+K06237+K05858+K16858+K06490+K02649+K04440+K09203+K06236+K05449+K19720+K05717+K06237+K06237+K02649+K05857+K04692+K02089+K03982+K07827+K18952+K00922+K07828+K02187+K04392+K06236+K04503+K04441+K04456
Organismal Systems	Excretory system	Endocrine and other factor-regulated calcium reabsorption	27	58	0.106808	0.247347	ko04961	ENSSSCG00000000175;ENSSSCG00000002315;ENSSSCG00000003199;ENSSSCG00000003256;ENSSSCG00000005641;ENSSSCG00000006296;ENSSSCG00000007520;ENSSSCG00000011326;ENSSSCG00000011676;ENSSSCG00000012769;ENSSSCG00000013034;ENSSSCG00000013630;ENSSSCG00000013771;ENSSSCG00000015084;ENSSSCG00000020864;ENSSSCG00000022659;ENSSSCG00000024437;ENSSSCG00000024668;ENSSSCG00000027030;ENSSSCG00000027898;ENSSSCG00000029567;…	K08046+K05849+K11824+K19663+K01528+K01540+K04632+K04585+K01540+K05850+K05858+K23484+K04345+K01538+K08539+K04646+K11826+K01325+K03916+K05850+K05849+K07904+K04632+K05849+K04644+K01528+K04345
Metabolism	Carbohydrate metabolism	Pyruvate metabolism	19	39	0.107019	0.247347	ko00620	ENSSSCG00000000576;ENSSSCG00000002379;ENSSSCG00000003168;ENSSSCG00000004049;ENSSSCG00000004454;ENSSSCG00000004522;ENSSSCG00000007286;ENSSSCG00000007507;ENSSSCG00000014919;ENSSSCG00000015030;ENSSSCG00000015443;ENSSSCG00000017694;ENSSSCG00000018041;ENSSSCG00000023643;ENSSSCG00000025486;ENSSSCG00000025751;ENSSSCG00000025881;ENSSSCG00000026153;ENSSSCG00000028178	K00016+K01512+K00128+K00626+K00029+K00027+K01895+K01596+K00029+K00627+K00382+K11262+K00128+K00161+K00026+K00025+K00162+K00626+K01679
Metabolism	Lipid metabolism	Glycerophospholipid metabolism	43	97	0.109078	0.250448	ko00564	ENSSSCG00000000214;ENSSSCG00000000370;ENSSSCG00000001078;ENSSSCG00000001435;ENSSSCG00000003267;ENSSSCG00000003839;ENSSSCG00000004033;ENSSSCG00000004737;ENSSSCG00000006260;ENSSSCG00000007359;ENSSSCG00000009144;ENSSSCG00000009233;ENSSSCG00000009431;ENSSSCG00000010032;ENSSSCG00000010691;ENSSSCG00000011845;ENSSSCG00000012182;ENSSSCG00000012889;ENSSSCG00000013259;ENSSSCG00000015355;ENSSSCG00000015603;…	K00006+K00901+K13517+K13509+K13516+K01080+K13523+K16342+K06128+K15728+K14286+K13506+K00901+K01613+K18693+K00968+K00968+K14156+K00901+K00901+K13514+K19007+K18693+K00901+K01115+K01517+K06130+K13517+K16860+K13513+K16817+K13515+K00901+K13644+K01049+K00993+K14621+K16342+K13523+K15728+K00894+K00967+K08744
Metabolism	Lipid metabolism	Fatty acid elongation	12	23	0.113907	0.259828	ko00062	ENSSSCG00000002349;ENSSSCG00000003377;ENSSSCG00000004510;ENSSSCG00000004935;ENSSSCG00000008569;ENSSSCG00000008571;ENSSSCG00000021739;ENSSSCG00000024149;ENSSSCG00000031299;ENSSSCG00000034786;ENSSSCG00000035238;ENSSSCG00000038007	K01068+K17360+K07508+K10703+K07509+K07515+K10251+K10244+K10258+K10703+K10247+K10703
Organismal Systems	Immune system	Chemokine signaling pathway	73	173	0.128674	0.291606	ko04062	ENSSSCG00000000175;ENSSSCG00000000682;ENSSSCG00000002989;ENSSSCG00000003395;ENSSSCG00000003520;ENSSSCG00000003909;ENSSSCG00000005015;ENSSSCG00000005215;ENSSSCG00000005743;ENSSSCG00000006250;ENSSSCG00000006539;ENSSSCG00000006785;ENSSSCG00000006824;ENSSSCG00000007334;ENSSSCG00000007669;ENSSSCG00000007722;ENSSSCG00000008478;ENSSSCG00000008629;ENSSSCG00000008959;ENSSSCG00000009664;ENSSSCG00000009956;…	K08046+K07825+K04456+K00922+K04393+K02649+K03099+K04447+K05730+K05854+K06279+K04353+K04630+K05704+K04537+K08011+K03099+K17388+K05505+K05871+K00910+K04371+K04467+K04456+K04237+K04630+K00909+K05731+K04188+K07210+K12361+K05858+K04345+K02649+K04630+K05050+K04365+K02649+K08042+K04364+K04692+K04536+K04514+K04544+K04513+K04177+K04193+K07827+K07826+K05726+K18952+K00922+K04540+K07828+K07836+K05416+K05511+…
Metabolism	Metabolism of cofactors and vitamins	Ubiquinone and other terpenoid-quinone biosynthesis	6	10	0.131237	0.295495	ko00130	ENSSSCG00000002354;ENSSSCG00000009238;ENSSSCG00000009903;ENSSSCG00000027381;ENSSSCG00000034655;ENSSSCG00000035364	K06126+K06125+K06127+K10106+K06134+K05357
Human Diseases	Infectious disease: bacterial	Epithelial cell signaling in Helicobacter pylori infection	31	69	0.134559	0.300441	ko05120	ENSSSCG00000001556;ENSSSCG00000003520;ENSSSCG00000004595;ENSSSCG00000004854;ENSSSCG00000006054;ENSSSCG00000006138;ENSSSCG00000006250;ENSSSCG00000007334;ENSSSCG00000008056;ENSSSCG00000008641;ENSSSCG00000008959;ENSSSCG00000009766;ENSSSCG00000010380;ENSSSCG00000010548;ENSSSCG00000012071;ENSSSCG00000012825;ENSSSCG00000014010;ENSSSCG00000014362;ENSSSCG00000015256;ENSSSCG00000016184;ENSSSCG00000016577;…	K04441+K04393+K06704+K05701+K02148+K02146+K05854+K05704+K02155+K06059+K05505+K02154+K04440+K04467+K06786+K07210+K04440+K08523+K06785+K05050+K02151+K05737+K04361+K07293+K02147+K07293+K02149+K02187+K04392+K03662+K04441
Cellular Processes	Cell growth and death	Necroptosis	70	166	0.135949	0.300441	ko04217	ENSSSCG00000000708;ENSSSCG00000000769;ENSSSCG00000001009;ENSSSCG00000001701;ENSSSCG00000002002;ENSSSCG00000002535;ENSSSCG00000002716;ENSSSCG00000003153;ENSSSCG00000004154;ENSSSCG00000004636;ENSSSCG00000004737;ENSSSCG00000004893;ENSSSCG00000005203;ENSSSCG00000005215;ENSSSCG00000006362;ENSSSCG00000007206;ENSSSCG00000007508;ENSSSCG00000008496;ENSSSCG00000008878;ENSSSCG00000009327;ENSSSCG00000010320;…	K03158+K04726+K02861+K04079+K04693+K04079+K08849+K13625+K11859+K04982+K16342+K12196+K12967+K04447+K21634+K10630+K12965+K16195+K05864+K10802+K15040+K00261+K04440+K04390+K12198+K12192+K05863+K04727+K11219+K04440+K14381+K05862+K12350+K05863+K03767+K04692+K09849+K24070+K05842+K04725+K12196+K04398+K17595+K12191+K03853+K02373+K11251+K11251+K11251+K04687+K15053+K05130+K12194+K11251+K11251+K05863+K11251+…
Metabolism	Metabolism of cofactors and vitamins	Pantothenate and CoA biosynthesis	10	19	0.136017	0.300441	ko00770	ENSSSCG00000003139;ENSSSCG00000003966;ENSSSCG00000007142;ENSSSCG00000010456;ENSSSCG00000014998;ENSSSCG00000017014;ENSSSCG00000027299;ENSSSCG00000027478;ENSSSCG00000029163;ENSSSCG00000038607	K00826+K01922+K09680+K09680+K06133+K09680+K09680+K01598+K00826+K18966
Metabolism	Nucleotide metabolism	Purine metabolism	56	131	0.137293	0.301355	ko00230	ENSSSCG00000000175;ENSSSCG00000000297;ENSSSCG00000001810;ENSSSCG00000001820;ENSSSCG00000002135;ENSSSCG00000003812;ENSSSCG00000004165;ENSSSCG00000004291;ENSSSCG00000005322;ENSSSCG00000006294;ENSSSCG00000006572;ENSSSCG00000007986;ENSSSCG00000008773;ENSSSCG00000008901;ENSSSCG00000008902;ENSSSCG00000009106;ENSSSCG00000010315;ENSSSCG00000010437;ENSSSCG00000010594;ENSSSCG00000010874;ENSSSCG00000010981;…	K08046+K13755+K18437+K21138+K03783+K01835+K18436+K19970+K12324+K00940+K12323+K00940+K15779+K01587+K00764+K13762+K00856+K13811+K01081+K01939+K01518+K13987+K00948+K00942+K10807+K00602+K00088+K13755+K13293+K08042+K01517+K01488+K00365+K01490+K12321+K12320+K00364+K01081+K01951+K13761+K11787+K01490+K10808+K12305+K13811+K00939+K01509+K16855+K01081+K00760+K19572+K01522+K01519+K18532+K12304+K00940
Metabolism	Lipid metabolism	Biosynthesis of unsaturated fatty acids	13	26	0.139199	0.303628	ko01040	ENSSSCG00000002349;ENSSSCG00000003377;ENSSSCG00000004935;ENSSSCG00000011250;ENSSSCG00000017198;ENSSSCG00000021739;ENSSSCG00000024015;ENSSSCG00000024149;ENSSSCG00000028431;ENSSSCG00000031299;ENSSSCG00000034786;ENSSSCG00000035238;ENSSSCG00000038007	K01068+K17360+K10703+K07513+K00232+K10251+K10224+K10244+K12405+K10258+K10703+K10247+K10703
Organismal Systems	Environmental adaptation	Circadian rhythm - fly	5	8	0.140959	0.305361	ko04711	ENSSSCG00000000107;ENSSSCG00000008909;ENSSSCG00000009834;ENSSSCG00000017604;ENSSSCG00000021845	K08960+K02223+K23625+K09057+K23625
Human Diseases	Cancer: specific types	Basal cell carcinoma	28	62	0.14178	0.305361	ko05217	ENSSSCG00000000443;ENSSSCG00000000759;ENSSSCG00000001516;ENSSSCG00000001840;ENSSSCG00000008241;ENSSSCG00000009045;ENSSSCG00000009679;ENSSSCG00000009751;ENSSSCG00000010586;ENSSSCG00000010638;ENSSSCG00000014082;ENSSSCG00000014207;ENSSSCG00000014920;ENSSSCG00000015733;ENSSSCG00000016569;ENSSSCG00000016617;ENSSSCG00000016628;ENSSSCG00000016763;ENSSSCG00000017265;ENSSSCG00000017950;ENSSSCG00000022347;…	K16797+K00444+K14021+K18806+K04490+K06231+K02329+K02842+K06229+K04491+K03511+K02085+K02354+K16798+K06226+K01558+K00182+K06230+K04385+K04451+K01384+K02842+K01064+K02353+K11101+K02375+K00444+K04402
Metabolism	Biosynthesis of other secondary metabolites	Monobactam biosynthesis	2	2	0.142618	0.305361	ko00261	ENSSSCG00000010437;ENSSSCG00000031901	K13811+K13811
Human Diseases	Endocrine and metabolic disease	Cushing syndrome	67	159	0.143708	0.305647	ko04934	ENSSSCG00000000175;ENSSSCG00000000759;ENSSSCG00000001428;ENSSSCG00000001430;ENSSSCG00000001810;ENSSSCG00000002855;ENSSSCG00000004639;ENSSSCG00000006331;ENSSSCG00000006646;ENSSSCG00000006785;ENSSSCG00000006824;ENSSSCG00000007268;ENSSSCG00000007520;ENSSSCG00000008241;ENSSSCG00000008563;ENSSSCG00000009401;ENSSSCG00000009679;ENSSSCG00000009751;ENSSSCG00000009759;ENSSSCG00000010081;ENSSSCG00000010638;…	K08046+K00444+K00513+K09049+K18437+K06626+K11839+K09355+K09097+K04353+K04630+K17454+K04632+K04490+K04914+K06618+K02329+K02842+K13885+K04371+K04491+K04630+K04166+K14349+K05858+K09048+K04345+K02085+K02354+K04630+K04365+K09048+K01558+K00182+K08042+K04385+K04854+K14964+K17767+K04361+K01384+K02842+K09186+K04958+K01064+K14963+K02089+K22499+K02353+K01679+K12473+K04635+K07836+K09389+K02375+K04632+K07843+…
Organismal Systems	Circulatory system	Adrenergic signaling in cardiomyocytes	63	149	0.144504	0.305647	ko04261	ENSSSCG00000000175;ENSSSCG00000001430;ENSSSCG00000001556;ENSSSCG00000001654;ENSSSCG00000002029;ENSSSCG00000002315;ENSSSCG00000002540;ENSSSCG00000002989;ENSSSCG00000003257;ENSSSCG00000003569;ENSSSCG00000004570;ENSSSCG00000004803;ENSSSCG00000006296;ENSSSCG00000006824;ENSSSCG00000007520;ENSSSCG00000007805;ENSSSCG00000008540;ENSSSCG00000008712;ENSSSCG00000009657;ENSSSCG00000010081;ENSSSCG00000010872;…	K08046+K09049+K04441+K11584+K17751+K05849+K11584+K04456+K04871+K05742+K10373+K12314+K01540+K04630+K04632+K05853+K06269+K04354+K04354+K04371+K04456+K04863+K04838+K04630+K01540+K04166+K04894+K04167+K05850+K06269+K05858+K09048+K04345+K04382+K01538+K04630+K11584+K04382+K04839+K04351+K09048+K08042+K12045+K04845+K04445+K03456+K11584+K05850+K04354+K03456+K05849+K11583+K11583+K04864+K04632+K11583+K05849+…
Organismal Systems	Immune system	IL-17 signaling pathway	40	92	0.152151	0.318315	ko04657	ENSSSCG00000000765;ENSSSCG00000000849;ENSSSCG00000001556;ENSSSCG00000001701;ENSSSCG00000002383;ENSSSCG00000002525;ENSSSCG00000002535;ENSSSCG00000004110;ENSSSCG00000004154;ENSSSCG00000004334;ENSSSCG00000004420;ENSSSCG00000006588;ENSSSCG00000006590;ENSSSCG00000008959;ENSSSCG00000010081;ENSSSCG00000010380;ENSSSCG00000010548;ENSSSCG00000012203;ENSSSCG00000012825;ENSSSCG00000012967;ENSSSCG00000013592;…	K05164+K09487+K04441+K04079+K04379+K03174+K04079+K04404+K11859+K04427+K21124+K21128+K21127+K05505+K04371+K04440+K04467+K12793+K07210+K04502+K13088+K04440+K05490+K07211+K05423+K12890+K09849+K05492+K21100+K04398+K05493+K02373+K04464+K05410+K04687+K02187+K10048+K03171+K04441+K16597
Metabolism	Glycan biosynthesis and metabolism	Glycosaminoglycan biosynthesis - heparan sulfate / heparin	12	24	0.152317	0.318315	ko00534	ENSSSCG00000004433;ENSSSCG00000006009;ENSSSCG00000007872;ENSSSCG00000010310;ENSSSCG00000013281;ENSSSCG00000014035;ENSSSCG00000017573;ENSSSCG00000021375;ENSSSCG00000022032;ENSSSCG00000022197;ENSSSCG00000026078;ENSSSCG00000039318	K08104+K02366+K00771+K02577+K02367+K00733+K00771+K08102+K02513+K02514+K01793+K07809
Metabolism	Amino acid metabolism	Valine, leucine and isoleucine biosynthesis	3	4	0.154403	0.320755	ko00290	ENSSSCG00000003139;ENSSSCG00000029163;ENSSSCG00000036865	K00826+K00826+K17989
Organismal Systems	Excretory system	Aldosterone-regulated sodium reabsorption	17	36	0.158546	0.327412	ko04960	ENSSSCG00000000707;ENSSSCG00000002777;ENSSSCG00000003256;ENSSSCG00000003395;ENSSSCG00000003909;ENSSSCG00000006296;ENSSSCG00000008038;ENSSSCG00000010081;ENSSSCG00000011676;ENSSSCG00000013900;ENSSSCG00000015084;ENSSSCG00000016958;ENSSSCG00000021443;ENSSSCG00000026969;ENSSSCG00000030413;ENSSSCG00000037719;ENSSSCG00000037766	K04824+K00071+K19663+K00922+K02649+K01540+K13358+K04371+K01540+K02649+K01538+K02649+K13302+K07827+K00922+K06276+K08555
Organismal Systems	Immune system	Fc gamma R-mediated phagocytosis	41	95	0.162698	0.33401	ko04666	ENSSSCG00000001959;ENSSSCG00000002989;ENSSSCG00000003256;ENSSSCG00000003395;ENSSSCG00000003520;ENSSSCG00000003577;ENSSSCG00000003839;ENSSSCG00000003909;ENSSSCG00000004404;ENSSSCG00000004737;ENSSSCG00000005012;ENSSSCG00000005596;ENSSSCG00000005743;ENSSSCG00000006250;ENSSSCG00000007609;ENSSSCG00000007722;ENSSSCG00000008642;ENSSSCG00000010081;ENSSSCG00000010872;ENSSSCG00000010908;ENSSSCG00000012974;…	K05765+K04456+K19663+K00922+K04393+K05748+K01080+K02649+K05753+K16342+K07941+K05754+K05730+K05854+K05757+K08011+K12488+K04371+K04456+K06478+K05765+K23484+K02649+K05754+K05758+K12559+K02649+K04688+K01115+K12562+K00889+K12488+K05743+K00922+K04718+K13536+K04392+K06274+K16342+K04438+K04456
Organismal Systems	Endocrine system	Growth hormone synthesis, secretion and action	50	118	0.172591	0.352247	ko04935	ENSSSCG00000000175;ENSSSCG00000001430;ENSSSCG00000001556;ENSSSCG00000002383;ENSSSCG00000002989;ENSSSCG00000003256;ENSSSCG00000003395;ENSSSCG00000003413;ENSSSCG00000003909;ENSSSCG00000005015;ENSSSCG00000005215;ENSSSCG00000006539;ENSSSCG00000006824;ENSSSCG00000007520;ENSSSCG00000007665;ENSSSCG00000008013;ENSSSCG00000008478;ENSSSCG00000010081;ENSSSCG00000010380;ENSSSCG00000010872;ENSSSCG00000011399;…	K08046+K09049+K04441+K04379+K04456+K19663+K00922+K07203+K02649+K03099+K04447+K06279+K04630+K04632+K17445+K17256+K03099+K04371+K04440+K04456+K04630+K05858+K09048+K09028+K04345+K02649+K04440+K04630+K09048+K02649+K08042+K04364+K04433+K04692+K04958+K07827+K05726+K04635+K00922+K07828+K04632+K04432+K04450+K05725+K04441+K04438+K04456+K17448+K17447+K04345
Metabolism	Glycan biosynthesis and metabolism	Glycosaminoglycan biosynthesis - chondroitin sulfate / dermatan sulfate	10	20	0.183538	0.372412	ko00532	ENSSSCG00000004441;ENSSSCG00000004825;ENSSSCG00000007005;ENSSSCG00000007872;ENSSSCG00000010200;ENSSSCG00000014035;ENSSSCG00000017573;ENSSSCG00000023662;ENSSSCG00000035069;ENSSSCG00000035371	K01794+K13499+K00746+K00771+K00746+K00733+K00771+K01020+K13499+K00746
Cellular Processes	Cellular community - eukaryotes	Signaling pathways regulating pluripotency of stem cells	61	147	0.195929	0.395255	ko04550	ENSSSCG00000000233;ENSSSCG00000000442;ENSSSCG00000000759;ENSSSCG00000000937;ENSSSCG00000001061;ENSSSCG00000001556;ENSSSCG00000002388;ENSSSCG00000002989;ENSSSCG00000003395;ENSSSCG00000003909;ENSSSCG00000004505;ENSSSCG00000004524;ENSSSCG00000005215;ENSSSCG00000005965;ENSSSCG00000007023;ENSSSCG00000009193;ENSSSCG00000009357;ENSSSCG00000009679;ENSSSCG00000009751;ENSSSCG00000010081;ENSSSCG00000010872;…	K13567+K22689+K00444+K18484+K11478+K04441+K08553+K04456+K00922+K02649+K04500+K04501+K04447+K04377+K11305+K14439+K16791+K02329+K02842+K04371+K04456+K11459+K13596+K18499+K09063+K02649+K05095+K02085+K02354+K04362+K09301+K11138+K01558+K00182+K09301+K05060+K02649+K04364+K04385+K04692+K11470+K01384+K02842+K09222+K17695+K01064+K02353+K07827+K11488+K00922+K07828+K02375+K04667+K00444+K11489+K04441+K04456+…
Organismal Systems	Circulatory system	Cardiac muscle contraction	36	85	0.221484	0.439505	ko04260	ENSSSCG00000002029;ENSSSCG00000002315;ENSSSCG00000002907;ENSSSCG00000003156;ENSSSCG00000003257;ENSSSCG00000003569;ENSSSCG00000003903;ENSSSCG00000004480;ENSSSCG00000004570;ENSSSCG00000004803;ENSSSCG00000006296;ENSSSCG00000006745;ENSSSCG00000007805;ENSSSCG00000007845;ENSSSCG00000008195;ENSSSCG00000008466;ENSSSCG00000011040;ENSSSCG00000011356;ENSSSCG00000011676;ENSSSCG00000013046;ENSSSCG00000014289;…	K17751+K05849+K02267+K23450+K04871+K05742+K00416+K02270+K10373+K12314+K01540+K23445+K05853+K00415+K02265+K02270+K04863+K00414+K01540+K02273+K00418+K01538+K12045+K02264+K00419+K00476+K00411+K23449+K02263+K05849+K00413+K04864+K05849+K02266+K04869+K02266
Metabolism	Lipid metabolism	Synthesis and degradation of ketone bodies	5	9	0.221642	0.439505	ko00072	ENSSSCG00000004049;ENSSSCG00000016872;ENSSSCG00000024109;ENSSSCG00000026025;ENSSSCG00000026153	K00626+K01641+K00019+K01640+K00626
Genetic Information Processing	Folding, sorting and degradation	Sulfur relay system	5	9	0.221642	0.439505	ko04122	ENSSSCG00000005649;ENSSSCG00000007475;ENSSSCG00000016888;ENSSSCG00000033920;ENSSSCG00000040236	K12161+K11996+K03635+K14169+K14168
Metabolism	Glycan biosynthesis and metabolism	Glycosaminoglycan biosynthesis - keratan sulfate	8	16	0.22369	0.441061	ko00533	ENSSSCG00000002283;ENSSSCG00000002709;ENSSSCG00000003234;ENSSSCG00000005943;ENSSSCG00000013273;ENSSSCG00000022031;ENSSSCG00000035454;ENSSSCG00000038843	K00717+K09671+K07968+K00780+K01022+K04745+K07966+K03368
Cellular Processes	Transport and catabolism	Autophagy - other	15	33	0.23006	0.451072	ko04136	ENSSSCG00000003413;ENSSSCG00000003749;ENSSSCG00000004370;ENSSSCG00000007580;ENSSSCG00000008044;ENSSSCG00000011930;ENSSSCG00000014298;ENSSSCG00000015842;ENSSSCG00000017139;ENSSSCG00000017386;ENSSSCG00000018045;ENSSSCG00000025210;ENSSSCG00000029094;ENSSSCG00000032919;ENSSSCG00000033912	K07203+K00914+K08339+K17908+K08266+K08343+K04382+K04382+K07204+K08334+K08269+K17888+K08333+K08342+K08336
Organismal Systems	Immune system	NOD-like receptor signaling pathway	63	154	0.232634	0.453416	ko04621	ENSSSCG00000000087;ENSSSCG00000000144;ENSSSCG00000000799;ENSSSCG00000001009;ENSSSCG00000001556;ENSSSCG00000001701;ENSSSCG00000002002;ENSSSCG00000002525;ENSSSCG00000002535;ENSSSCG00000003178;ENSSSCG00000003434;ENSSSCG00000004110;ENSSSCG00000004154;ENSSSCG00000004334;ENSSSCG00000004370;ENSSSCG00000004636;ENSSSCG00000005453;ENSSSCG00000006927;ENSSSCG00000006955;ENSSSCG00000007206;ENSSSCG00000008340;…	K04403+K03671+K04733+K02861+K04441+K04079+K04693+K03174+K04079+K05411+K06030+K04404+K11859+K04427+K08339+K04982+K03671+K23691+K20917+K10630+K20909+K05505+K20909+K04371+K15040+K04440+K04467+K04729+K12793+K11864+K07210+K09447+K05858+K11219+K04440+K05862+K04394+K03462+K07211+K12796+K09849+K04513+K04958+K04977+K08846+K05842+K04725+K21100+K04398+K12807+K02373+K05410+K08009+K20915+K03443+K05130+K08336+…
Metabolism	Metabolism of cofactors and vitamins	Nicotinate and nicotinamide metabolism	17	38	0.233854	0.453416	ko00760	ENSSSCG00000002135;ENSSSCG00000003400;ENSSSCG00000004291;ENSSSCG00000009901;ENSSSCG00000010235;ENSSSCG00000010594;ENSSSCG00000012859;ENSSSCG00000013496;ENSSSCG00000014187;ENSSSCG00000014558;ENSSSCG00000015435;ENSSSCG00000016836;ENSSSCG00000016877;ENSSSCG00000028210;ENSSSCG00000034779;ENSSSCG00000038967;ENSSSCG00000040860	K03783+K06210+K19970+K11414+K11411+K01081+K01950+K11416+K03426+K11413+K03462+K00858+K00323+K01081+K01081+K00858+K10524
Metabolism	Amino acid metabolism	Arginine biosynthesis	10	21	0.237332	0.457505	ko00220	ENSSSCG00000002847;ENSSSCG00000004195;ENSSSCG00000005901;ENSSSCG00000009856;ENSSSCG00000010368;ENSSSCG00000010537;ENSSSCG00000016056;ENSSSCG00000016159;ENSSSCG00000023325;ENSSSCG00000032985	K00814+K01476+K00814+K13240+K00261+K14454+K01425+K01948+K14677+K14455
Metabolism	Amino acid metabolism	Arginine and proline metabolism	23	53	0.238584	0.457505	ko00330	ENSSSCG00000003168;ENSSSCG00000004195;ENSSSCG00000004392;ENSSSCG00000004869;ENSSSCG00000007140;ENSSSCG00000009856;ENSSSCG00000010292;ENSSSCG00000010495;ENSSSCG00000010523;ENSSSCG00000010537;ENSSSCG00000010855;ENSSSCG00000012166;ENSSSCG00000012911;ENSSSCG00000018041;ENSSSCG00000020915;ENSSSCG00000021220;ENSSSCG00000023142;ENSSSCG00000023215;ENSSSCG00000023604;ENSSSCG00000027121;ENSSSCG00000027689;…	K00128+K01476+K01611+K05604+K12259+K13240+K00472+K12657+K18123+K14454+K00286+K00802+K14755+K00128+K00472+K00933+K00542+K00274+K11142+K01581+K00797+K14455+K00286
Metabolism	Amino acid metabolism	Phenylalanine, tyrosine and tryptophan biosynthesis	4	7	0.247803	0.472586	ko00400	ENSSSCG00000000856;ENSSSCG00000003192;ENSSSCG00000010537;ENSSSCG00000032985	K00500+K03334+K14454+K14455
Organismal Systems	Endocrine system	Thyroid hormone synthesis	30	71	0.253023	0.479918	ko04918	ENSSSCG00000000175;ENSSSCG00000000849;ENSSSCG00000001430;ENSSSCG00000003256;ENSSSCG00000004093;ENSSSCG00000004676;ENSSSCG00000005601;ENSSSCG00000005725;ENSSSCG00000006296;ENSSSCG00000006733;ENSSSCG00000007520;ENSSSCG00000008948;ENSSSCG00000011676;ENSSSCG00000013034;ENSSSCG00000013263;ENSSSCG00000013771;ENSSSCG00000014020;ENSSSCG00000015084;ENSSSCG00000015453;ENSSSCG00000015844;ENSSSCG00000016520;…	K08046+K09487+K09049+K19663+K17231+K17232+K09490+K15225+K01540+K15173+K04632+K16141+K01540+K05858+K09048+K04345+K08054+K01538+K09582+K00383+K09048+K08042+K00432+K04958+K04249+K04632+K00432+K04450+K00432+K04345
Metabolism	Carbohydrate metabolism	Glycolysis / Gluconeogenesis	27	64	0.271366	0.511928	ko00010	ENSSSCG00000000576;ENSSSCG00000000685;ENSSSCG00000001925;ENSSSCG00000003168;ENSSSCG00000003812;ENSSSCG00000007286;ENSSSCG00000007507;ENSSSCG00000008486;ENSSSCG00000008773;ENSSSCG00000009182;ENSSSCG00000009184;ENSSSCG00000009185;ENSSSCG00000010253;ENSSSCG00000010435;ENSSSCG00000010517;ENSSSCG00000014048;ENSSSCG00000015030;ENSSSCG00000015443;ENSSSCG00000016751;ENSSSCG00000018041;ENSSSCG00000021129;…	K00016+K01803+K08074+K00128+K01835+K01895+K01596+K01785+K15779+K13951+K13980+K00121+K00844+K03103+K01834+K00844+K00627+K00382+K12407+K00128+K00850+K00161+K00162+K00850+K00129+K00002+K01623
Organismal Systems	Endocrine system	GnRH signaling pathway	38	92	0.274105	0.514315	ko04912	ENSSSCG00000000175;ENSSSCG00000001556;ENSSSCG00000002039;ENSSSCG00000003520;ENSSSCG00000004037;ENSSSCG00000004737;ENSSSCG00000005015;ENSSSCG00000006685;ENSSSCG00000007334;ENSSSCG00000007520;ENSSSCG00000008478;ENSSSCG00000009664;ENSSSCG00000010081;ENSSSCG00000010380;ENSSSCG00000013034;ENSSSCG00000013771;ENSSSCG00000014010;ENSSSCG00000014336;ENSSSCG00000014362;ENSSSCG00000017101;ENSSSCG00000017206;…	K08046+K04441+K07763+K04393+K04428+K16342+K03099+K04280+K05704+K04632+K03099+K05871+K04371+K04440+K05858+K04345+K04440+K09203+K08523+K08042+K04364+K04433+K01115+K04361+K04958+K04421+K07827+K04635+K04420+K04464+K08521+K07828+K04632+K04432+K16342+K04441+K04515+K04345
Genetic Information Processing	Replication and repair	Non-homologous end-joining	6	12	0.277409	0.517732	ko03450	ENSSSCG00000009540;ENSSSCG00000014280;ENSSSCG00000014955;ENSSSCG00000016177;ENSSSCG00000016755;ENSSSCG00000028696	K10777+K10866+K10865+K10885+K03513+K04799
Metabolism	Biosynthesis of other secondary metabolites	Neomycin, kanamycin and gentamicin biosynthesis	3	5	0.279597	0.519039	ko00524	ENSSSCG00000010253;ENSSSCG00000014048;ENSSSCG00000016751	K00844+K00844+K12407
Metabolism	Glycan biosynthesis and metabolism	Glycosphingolipid biosynthesis - globo and isoglobo series	8	17	0.290026	0.535551	ko00603	ENSSSCG00000000050;ENSSSCG00000001927;ENSSSCG00000005943;ENSSSCG00000014073;ENSSSCG00000021774;ENSSSCG00000026962;ENSSSCG00000031532;ENSSSCG00000038843	K01204+K12373+K00780+K12373+K00719+K01988+K00722+K03368
Metabolism	Carbohydrate metabolism	Fructose and mannose metabolism	14	32	0.299249	0.546795	ko00051	ENSSSCG00000000685;ENSSSCG00000000994;ENSSSCG00000004679;ENSSSCG00000010253;ENSSSCG00000011133;ENSSSCG00000014048;ENSSSCG00000015660;ENSSSCG00000021129;ENSSSCG00000021236;ENSSSCG00000023935;ENSSSCG00000024219;ENSSSCG00000024814;ENSSSCG00000028197;ENSSSCG00000032556	K01803+K01711+K00008+K00844+K01103+K00844+K19029+K00850+K17497+K00966+K14634+K19028+K00850+K01623
Metabolism	Glycan biosynthesis and metabolism	Mucin type O-glycan biosynthesis	14	32	0.299249	0.546795	ko00512	ENSSSCG00000002306;ENSSSCG00000003743;ENSSSCG00000005943;ENSSSCG00000007465;ENSSSCG00000009705;ENSSSCG00000011195;ENSSSCG00000012602;ENSSSCG00000016430;ENSSSCG00000017072;ENSSSCG00000026146;ENSSSCG00000029710;ENSSSCG00000038187;ENSSSCG00000038843;ENSSSCG00000043102	K00710+K00710+K00780+K09905+K00710+K00710+K09653+K00710+K00710+K00710+K09663+K00731+K03368+K00710
Environmental Information Processing	Signal transduction	cGMP-PKG signaling pathway	67	168	0.310451	0.561361	ko04022	ENSSSCG00000000175;ENSSSCG00000000573;ENSSSCG00000001430;ENSSSCG00000001661;ENSSSCG00000001986;ENSSSCG00000002029;ENSSSCG00000002315;ENSSSCG00000002989;ENSSSCG00000005322;ENSSSCG00000006296;ENSSSCG00000006482;ENSSSCG00000006572;ENSSSCG00000006824;ENSSSCG00000007477;ENSSSCG00000007665;ENSSSCG00000007720;ENSSSCG00000007721;ENSSSCG00000007805;ENSSSCG00000008122;ENSSSCG00000008540;ENSSSCG00000008629;…	K08046+K05001+K09049+K04378+K17334+K17751+K05849+K04456+K12324+K01540+K09262+K12323+K04630+K17332+K17445+K03121+K03121+K05853+K04139+K06269+K17388+K13762+K04348+K04371+K15040+K04936+K09565+K04456+K04630+K01540+K04166+K00907+K05863+K05850+K06269+K05858+K09048+K04454+K05862+K01538+K04630+K05863+K09048+K08042+K04265+K04514+K04513+K04958+K03916+K05850+K09260+K00907+K04939+K04635+K05849+K09261+K04941+…
Human Diseases	Infectious disease: viral	Epstein-Barr virus infection	99	251	0.31111	0.561361	ko05169	ENSSSCG00000000087;ENSSSCG00000000769;ENSSSCG00000000799;ENSSSCG00000001009;ENSSSCG00000001396;ENSSSCG00000001398;ENSSSCG00000001516;ENSSSCG00000001556;ENSSSCG00000001703;ENSSSCG00000002002;ENSSSCG00000002433;ENSSSCG00000002525;ENSSSCG00000002855;ENSSSCG00000002989;ENSSSCG00000003178;ENSSSCG00000003395;ENSSSCG00000003460;ENSSSCG00000003613;ENSSSCG00000003909;ENSSSCG00000004110;ENSSSCG00000004154;…	K04403+K04726+K04733+K02861+K06751+K06751+K14021+K04441+K05872+K04693+K03062+K03174+K06626+K04456+K05411+K00922+K04399+K06067+K02649+K04404+K11859+K04427+K06067+K08056+K03064+K04377+K05854+K03029+K17454+K11838+K16195+K06618+K06065+K04440+K04390+K04467+K04456+K07606+K04729+K03037+K07210+K09447+K03065+K11219+K06490+K08057+K02649+K04440+K03511+K03061+K07211+K03030+K03032+K08738+K03875+K02649+K04433+…
Metabolism	Energy metabolism	Sulfur metabolism	5	10	0.312046	0.561361	ko00920	ENSSSCG00000004666;ENSSSCG00000010437;ENSSSCG00000010822;ENSSSCG00000031901;ENSSSCG00000032846	K22470+K13811+K01082+K13811+K15759
Organismal Systems	Nervous system	Dopaminergic synapse	56	140	0.320449	0.573521	ko04728	ENSSSCG00000000439;ENSSSCG00000000682;ENSSSCG00000001430;ENSSSCG00000001556;ENSSSCG00000001654;ENSSSCG00000002383;ENSSSCG00000002540;ENSSSCG00000002989;ENSSSCG00000003256;ENSSSCG00000006824;ENSSSCG00000007520;ENSSSCG00000007669;ENSSSCG00000008540;ENSSSCG00000008712;ENSSSCG00000008909;ENSSSCG00000009172;ENSSSCG00000009657;ENSSSCG00000010132;ENSSSCG00000010380;ENSSSCG00000010872;ENSSSCG00000011027;…	K10396+K07825+K09049+K04441+K11584+K04379+K11584+K04456+K19663+K04630+K04632+K04537+K06269+K04354+K02223+K04348+K04354+K00545+K04440+K04456+K10396+K04630+K05199+K06269+K05858+K09048+K04345+K04440+K04382+K04630+K11584+K04382+K09048+K04536+K01593+K04544+K00274+K04958+K03456+K11584+K07826+K04354+K03456+K05200+K11583+K11583+K04540+K04632+K11583+K04997+K04538+K04450+K04441+K04456+K04515+K04345
Metabolism	Glycan biosynthesis and metabolism	Glycosphingolipid biosynthesis - ganglio series	7	15	0.322516	0.574276	ko00604	ENSSSCG00000001503;ENSSSCG00000001927;ENSSSCG00000005943;ENSSSCG00000008227;ENSSSCG00000014073;ENSSSCG00000025316;ENSSSCG00000038843	K00715+K12373+K00780+K03370+K12373+K03372+K03368
Cellular Processes	Transport and catabolism	Lysosome	52	130	0.328788	0.582473	ko04142	ENSSSCG00000000050;ENSSSCG00000000361;ENSSSCG00000001927;ENSSSCG00000001972;ENSSSCG00000002452;ENSSSCG00000002645;ENSSSCG00000002740;ENSSSCG00000003707;ENSSSCG00000004044;ENSSSCG00000004133;ENSSSCG00000004414;ENSSSCG00000006083;ENSSSCG00000006138;ENSSSCG00000006831;ENSSSCG00000007003;ENSSSCG00000007431;ENSSSCG00000007522;ENSSSCG00000007739;ENSSSCG00000008031;ENSSSCG00000008056;ENSSSCG00000008714;…	K01204+K06497+K12373+K12403+K01369+K01132+K12391+K12385+K06564+K01206+K06546+K12387+K02146+K12388+K10532+K13289+K08568+K01195+K10087+K02155+K12382+K01374+K12307+K06528+K02154+K12392+K12398+K12404+K06528+K12311+K12393+K12373+K12397+K12350+K01444+K01565+K12381+K12394+K04646+K01279+K01197+K01206+K12399+K12390+K12305+K19363+K04644+K03662+K12399+K10532+K12396+K10089
Organismal Systems	Immune system	C-type lectin receptor signaling pathway	46	115	0.342253	0.603263	ko04625	ENSSSCG00000001556;ENSSSCG00000001986;ENSSSCG00000002002;ENSSSCG00000002989;ENSSSCG00000003183;ENSSSCG00000003395;ENSSSCG00000003909;ENSSSCG00000003928;ENSSSCG00000004917;ENSSSCG00000006461;ENSSSCG00000007334;ENSSSCG00000007477;ENSSSCG00000009172;ENSSSCG00000010081;ENSSSCG00000010380;ENSSSCG00000010548;ENSSSCG00000010872;ENSSSCG00000012825;ENSSSCG00000013579;ENSSSCG00000013900;ENSSSCG00000014010;…	K04441+K17334+K04693+K04456+K07829+K00922+K02649+K08862+K07369+K07532+K05704+K17332+K04348+K04371+K04440+K04467+K04456+K07210+K06563+K02649+K04440+K09444+K07532+K07211+K02649+K14958+K04513+K22517+K04958+K05492+K07368+K07293+K07827+K09258+K07831+K04398+K07293+K00922+K07828+K07830+K06268+K10059+K04441+K09253+K04456+K08601
Metabolism	Metabolism of cofactors and vitamins	Riboflavin metabolism	4	8	0.354647	0.619563	ko00740	ENSSSCG00000006538;ENSSSCG00000008659;ENSSSCG00000021067;ENSSSCG00000037277	K00953+K14394+K05901+K00861
Human Diseases	Infectious disease: viral	Influenza A	67	170	0.35505	0.619563	ko05164	ENSSSCG00000000708;ENSSSCG00000000769;ENSSSCG00000000799;ENSSSCG00000001516;ENSSSCG00000001912;ENSSSCG00000002002;ENSSSCG00000002023;ENSSSCG00000002525;ENSSSCG00000002989;ENSSSCG00000003178;ENSSSCG00000003395;ENSSSCG00000003460;ENSSSCG00000003909;ENSSSCG00000004262;ENSSSCG00000005203;ENSSSCG00000005215;ENSSSCG00000006512;ENSSSCG00000006543;ENSSSCG00000007119;ENSSSCG00000007503;ENSSSCG00000007585;…	K03158+K04726+K04733+K14021+K10054+K04693+K14396+K03174+K04456+K05411+K00922+K04399+K02649+K15042+K12967+K04447+K00787+K12968+K14285+K14298+K05692+K16195+K04371+K04390+K04467+K04456+K04729+K14754+K14285+K05863+K07210+K09447+K07905+K11219+K06490+K09507+K02649+K05862+K07211+K05863+K08738+K02649+K21348+K01340+K05842+K02089+K09523+K04398+K14290+K05692+K15043+K15047+K12646+K00922+K02373+K05410+K10152+…
Organismal Systems	Endocrine system	PPAR signaling pathway	33	82	0.360213	0.621856	ko03320	ENSSSCG00000000006;ENSSSCG00000001474;ENSSSCG00000001760;ENSSSCG00000003776;ENSSSCG00000003851;ENSSSCG00000004454;ENSSSCG00000005648;ENSSSCG00000006153;ENSSSCG00000006328;ENSSSCG00000007507;ENSSSCG00000010494;ENSSSCG00000010992;ENSSSCG00000011250;ENSSSCG00000012202;ENSSSCG00000012583;ENSSSCG00000012880;ENSSSCG00000013513;ENSSSCG00000013599;ENSSSCG00000014919;ENSSSCG00000015069;ENSSSCG00000015405;…	K07294+K08525+K15013+K00249+K08766+K00029+K08745+K08754+K08526+K01596+K06086+K08771+K07513+K00864+K01897+K08765+K20255+K08767+K00029+K08759+K06259+K01897+K00255+K01897+K01641+K00232+K19523+K01897+K17284+K08752+K06276+K07296+K08753
Metabolism	Glycan biosynthesis and metabolism	Other glycan degradation	8	18	0.360227	0.621856	ko00511	ENSSSCG00000001927;ENSSSCG00000004133;ENSSSCG00000005319;ENSSSCG00000013720;ENSSSCG00000014073;ENSSSCG00000015772;ENSSSCG00000027659;ENSSSCG00000032411	K12373+K01206+K17108+K12311+K12373+K01444+K01206+K01227
Metabolism	Lipid metabolism	Sphingolipid metabolism	19	46	0.36171	0.621856	ko00600	ENSSSCG00000002404;ENSSSCG00000003839;ENSSSCG00000004408;ENSSSCG00000005319;ENSSSCG00000006644;ENSSSCG00000009594;ENSSSCG00000010433;ENSSSCG00000013595;ENSSSCG00000014627;ENSSSCG00000022780;ENSSSCG00000024484;ENSSSCG00000024932;ENSSSCG00000025744;ENSSSCG00000028558;ENSSSCG00000030425;ENSSSCG00000031904;ENSSSCG00000032715;ENSSSCG00000032723;ENSSSCG00000038763	K00654+K01080+K12351+K17108+K04710+K00654+K04714+K04710+K12350+K00720+K04712+K23727+K04708+K04716+K04718+K04628+K23727+K04711+K04715
Organismal Systems	Endocrine system	Oxytocin signaling pathway	61	155	0.369491	0.63212	ko04921	ENSSSCG00000000175;ENSSSCG00000000185;ENSSSCG00000001986;ENSSSCG00000002383;ENSSSCG00000003135;ENSSSCG00000003256;ENSSSCG00000003257;ENSSSCG00000004737;ENSSSCG00000005322;ENSSSCG00000006572;ENSSSCG00000006824;ENSSSCG00000007334;ENSSSCG00000007477;ENSSSCG00000007520;ENSSSCG00000007585;ENSSSCG00000008540;ENSSSCG00000008629;ENSSSCG00000009172;ENSSSCG00000009815;ENSSSCG00000009840;ENSSSCG00000010081;…	K08046+K07200+K17334+K04379+K05007+K19663+K04871+K16342+K12324+K12323+K04630+K05704+K17332+K04632+K05692+K06269+K17388+K04348+K07359+K07199+K04371+K04863+K08794+K04630+K08794+K00907+K17901+K06269+K05858+K04345+K04454+K04630+K07200+K08042+K04514+K04513+K04361+K04958+K04977+K07198+K07827+K17457+K05692+K00907+K04464+K07828+K04864+K04632+K04963+K04997+K06268+K07198+K12755+K04869+K18154+K16342+K04503+…
Organismal Systems	Nervous system	Retrograde endocannabinoid signaling	59	150	0.374589	0.636771	ko04723	ENSSSCG00000000175;ENSSSCG00000000682;ENSSSCG00000000719;ENSSSCG00000000905;ENSSSCG00000001556;ENSSSCG00000003256;ENSSSCG00000003653;ENSSSCG00000003901;ENSSSCG00000005528;ENSSSCG00000006166;ENSSSCG00000006358;ENSSSCG00000006824;ENSSSCG00000007669;ENSSSCG00000010081;ENSSSCG00000010380;ENSSSCG00000010795;ENSSSCG00000011003;ENSSSCG00000011399;ENSSSCG00000011764;ENSSSCG00000012638;ENSSSCG00000012896;…	K08046+K07825+K03953+K11352+K04441+K19663+K03938+K15528+K03952+K03964+K03935+K04630+K04537+K04371+K04440+K03955+K03962+K04630+K03961+K05199+K03942+K05858+K04345+K03963+K11353+K04440+K03946+K04630+K03959+K03934+K03954+K03937+K08042+K03939+K04536+K03944+K04544+K13985+K03945+K04958+K03940+K03948+K03956+K03948+K07826+K03966+K05200+K03960+K03936+K04540+K03958+K11351+K04997+K04538+K03949+K04441+K03943+…
Metabolism	Metabolism of terpenoids and polyketides	Polyketide sugar unit biosynthesis	1	1	0.377684	0.636771	ko00523	ENSSSCG00000009491	K01710
Metabolism	Metabolism of cofactors and vitamins	Lipoic acid metabolism	1	1	0.377684	0.636771	ko00785	ENSSSCG00000029385	K03644
Organismal Systems	Development and regeneration	Osteoclast differentiation	52	132	0.380534	0.638491	ko04380	ENSSSCG00000000087;ENSSSCG00000000137;ENSSSCG00000000708;ENSSSCG00000001556;ENSSSCG00000002002;ENSSSCG00000002383;ENSSSCG00000002989;ENSSSCG00000003259;ENSSSCG00000003272;ENSSSCG00000003395;ENSSSCG00000003909;ENSSSCG00000004110;ENSSSCG00000004334;ENSSSCG00000005382;ENSSSCG00000007477;ENSSSCG00000007722;ENSSSCG00000008147;ENSSSCG00000009172;ENSSSCG00000010081;ENSSSCG00000010380;ENSSSCG00000010548;…	K04403+K08012+K03158+K04441+K04693+K04379+K04456+K14377+K06512+K00922+K02649+K04404+K04427+K04674+K17332+K08011+K14380+K04348+K04371+K04440+K04467+K13376+K04456+K04388+K09455+K07210+K04502+K09438+K11219+K09028+K02649+K04440+K14381+K02649+K04364+K04433+K06493+K06551+K06512+K00922+K08009+K09030+K04687+K05130+K04392+K06268+K05131+K04441+K09253+K04456+K06512+K08601
Organismal Systems	Immune system	Cytosolic DNA-sensing pathway	25	62	0.384272	0.641264	ko04623	ENSSSCG00000000063;ENSSSCG00000000169;ENSSSCG00000001009;ENSSSCG00000003178;ENSSSCG00000005203;ENSSSCG00000006543;ENSSSCG00000006682;ENSSSCG00000006691;ENSSSCG00000007095;ENSSSCG00000007508;ENSSSCG00000007840;ENSSSCG00000007970;ENSSSCG00000009310;ENSSSCG00000009622;ENSSSCG00000010327;ENSSSCG00000010548;ENSSSCG00000011358;ENSSSCG00000012825;ENSSSCG00000012853;ENSSSCG00000015644;ENSSSCG00000021472;…	K03022+K03021+K02861+K05411+K12967+K12968+K03024+K03023+K03025+K12965+K14721+K03019+K03020+K03026+K03018+K04467+K10790+K07210+K09447+K07211+K03013+K03016+K03024+K12646+K05410
Metabolism	Carbohydrate metabolism	Pentose and glucuronate interconversions	11	26	0.385861	0.641264	ko00040	ENSSSCG00000003144;ENSSSCG00000004679;ENSSSCG00000007739;ENSSSCG00000008368;ENSSSCG00000009268;ENSSSCG00000011254;ENSSSCG00000015358;ENSSSCG00000029256;ENSSSCG00000030150;ENSSSCG00000032311;ENSSSCG00000034976	K00078+K00008+K01195+K00963+K13247+K00854+K21031+K00002+K00012+K01783+K00699
Metabolism	Amino acid metabolism	Phenylalanine metabolism	9	21	0.392557	0.646237	ko00360	ENSSSCG00000000856;ENSSSCG00000003192;ENSSSCG00000010067;ENSSSCG00000010537;ENSSSCG00000017383;ENSSSCG00000022009;ENSSSCG00000023215;ENSSSCG00000028501;ENSSSCG00000032985	K00500+K03334+K07253+K14454+K00276+K01593+K00274+K00129+K14455
Metabolism	Glycan biosynthesis and metabolism	Glycosaminoglycan degradation	9	21	0.392557	0.646237	ko00531	ENSSSCG00000001927;ENSSSCG00000002645;ENSSSCG00000007003;ENSSSCG00000007739;ENSSSCG00000010535;ENSSSCG00000014073;ENSSSCG00000017152;ENSSSCG00000024363;ENSSSCG00000038960	K12373+K01132+K10532+K01195+K07965+K12373+K01565+K01197+K10532
Metabolism	Amino acid metabolism	Alanine, aspartate and glutamate metabolism	16	39	0.394693	0.646704	ko00250	ENSSSCG00000001090;ENSSSCG00000002847;ENSSSCG00000003192;ENSSSCG00000004401;ENSSSCG00000005901;ENSSSCG00000008339;ENSSSCG00000008902;ENSSSCG00000010368;ENSSSCG00000010537;ENSSSCG00000010874;ENSSSCG00000013065;ENSSSCG00000016056;ENSSSCG00000016159;ENSSSCG00000028978;ENSSSCG00000032985;ENSSSCG00000036234	K00139+K00814+K03334+K00272+K00814+K00820+K00764+K00261+K14454+K01939+K13051+K01425+K01948+K11540+K14455+K01580
Organismal Systems	Endocrine system	Glucagon signaling pathway	41	104	0.399032	0.648297	ko04922	ENSSSCG00000000006;ENSSSCG00000000185;ENSSSCG00000000576;ENSSSCG00000002441;ENSSSCG00000002989;ENSSSCG00000007507;ENSSSCG00000007520;ENSSSCG00000007788;ENSSSCG00000008398;ENSSSCG00000009172;ENSSSCG00000009840;ENSSSCG00000010235;ENSSSCG00000010517;ENSSSCG00000010872;ENSSSCG00000012157;ENSSSCG00000012880;ENSSSCG00000013034;ENSSSCG00000013263;ENSSSCG00000013771;ENSSSCG00000016432;ENSSSCG00000016520;…	K07294+K07200+K00016+K17491+K04456+K01596+K04632+K00871+K17491+K04348+K07199+K11411+K01834+K04456+K07190+K08765+K05858+K09048+K04345+K07200+K09048+K12407+K08042+K11262+K00850+K19523+K04958+K00161+K07198+K19028+K00162+K00850+K16311+K04632+K06268+K07198+K15423+K04450+K04456+K04515+K04345
Metabolism	Lipid metabolism	Primary bile acid biosynthesis	7	16	0.399381	0.648297	ko00120	ENSSSCG00000001718;ENSSSCG00000002510;ENSSSCG00000007426;ENSSSCG00000016519;ENSSSCG00000022092;ENSSSCG00000028431;ENSSSCG00000032369	K07439+K07440+K11992+K00251+K07430+K12405+K12408
Metabolism	Metabolism of other amino acids	beta-Alanine metabolism	14	34	0.402595	0.650489	ko00410	ENSSSCG00000003168;ENSSSCG00000004869;ENSSSCG00000007140;ENSSSCG00000008571;ENSSSCG00000009916;ENSSSCG00000012911;ENSSSCG00000016049;ENSSSCG00000017198;ENSSSCG00000017383;ENSSSCG00000018041;ENSSSCG00000028501;ENSSSCG00000031450;ENSSSCG00000036234;ENSSSCG00000038607	K00128+K05604+K12259+K07515+K00248+K14755+K05605+K00232+K00276+K00128+K00129+K01578+K01580+K18966
Human Diseases	Endocrine and metabolic disease	Insulin resistance	45	115	0.415388	0.668066	ko04931	ENSSSCG00000000006;ENSSSCG00000000185;ENSSSCG00000000708;ENSSSCG00000002989;ENSSSCG00000003395;ENSSSCG00000003413;ENSSSCG00000003909;ENSSSCG00000004022;ENSSSCG00000005648;ENSSSCG00000006569;ENSSSCG00000007469;ENSSSCG00000007507;ENSSSCG00000008339;ENSSSCG00000008540;ENSSSCG00000009464;ENSSSCG00000009840;ENSSSCG00000010380;ENSSSCG00000010440;ENSSSCG00000010872;ENSSSCG00000011131;ENSSSCG00000012163;…	K07294+K07200+K03158+K04456+K00922+K07203+K02649+K04373+K08745+K08772+K05696+K01596+K00820+K06269+K17902+K07199+K04440+K01110+K04456+K18052+K04373+K08765+K06269+K09048+K02649+K04440+K17962+K06259+K07200+K09048+K07189+K02649+K04692+K04688+K19523+K07189+K07198+K07293+K07293+K18952+K00922+K05695+K07198+K06276+K04456
Environmental Information Processing	Signal transduction	JAK-STAT signaling pathway	63	163	0.4368	0.69928	ko04630	ENSSSCG00000000136;ENSSSCG00000001573;ENSSSCG00000002002;ENSSSCG00000002989;ENSSSCG00000003395;ENSSSCG00000003413;ENSSSCG00000003909;ENSSSCG00000005015;ENSSSCG00000005215;ENSSSCG00000005965;ENSSSCG00000006689;ENSSSCG00000007541;ENSSSCG00000007816;ENSSSCG00000007817;ENSSSCG00000008437;ENSSSCG00000008478;ENSSSCG00000008841;ENSSSCG00000009051;ENSSSCG00000009134;ENSSSCG00000010872;ENSSSCG00000010974;…	K04738+K04702+K04693+K04456+K00922+K07203+K02649+K03099+K04447+K04377+K16064+K04359+K05075+K05071+K04698+K03099+K04363+K05433+K04357+K04456+K05059+K04705+K05077+K05076+K11219+K19598+K02649+K04705+K05060+K02649+K04364+K05640+K04692+K05423+K04699+K18026+K16065+K04361+K05089+K06854+K05062+K05492+K05061+K07293+K07293+K00922+K04699+K10152+K04697+K04687+K05130+K16063+K04570+K05131+K04503+K10151+K04456+…
Organismal Systems	Immune system	Toll-like receptor signaling pathway	40	103	0.448155	0.714182	ko04620	ENSSSCG00000000087;ENSSSCG00000000799;ENSSSCG00000001009;ENSSSCG00000001556;ENSSSCG00000002383;ENSSSCG00000002525;ENSSSCG00000002989;ENSSSCG00000003178;ENSSSCG00000003395;ENSSSCG00000003909;ENSSSCG00000004110;ENSSSCG00000004334;ENSSSCG00000010081;ENSSSCG00000010380;ENSSSCG00000010548;ENSSSCG00000010872;ENSSSCG00000011251;ENSSSCG00000011877;ENSSSCG00000012825;ENSSSCG00000012853;ENSSSCG00000013900;…	K04403+K04733+K02861+K04441+K04379+K03174+K04456+K05411+K00922+K02649+K04404+K04427+K04371+K04440+K04467+K04456+K04729+K05413+K07210+K09447+K02649+K04440+K07211+K02649+K04433+K05403+K05842+K10169+K04398+K05399+K00922+K02373+K05410+K05416+K05130+K04432+K04392+K05131+K04441+K04456
Human Diseases	Cardiovascular disease	Hypertrophic cardiomyopathy	35	90	0.452369	0.717621	ko05410	ENSSSCG00000000185;ENSSSCG00000000293;ENSSSCG00000002029;ENSSSCG00000002315;ENSSSCG00000003257;ENSSSCG00000004570;ENSSSCG00000004803;ENSSSCG00000004961;ENSSSCG00000006496;ENSSSCG00000007585;ENSSSCG00000007805;ENSSSCG00000009281;ENSSSCG00000009840;ENSSSCG00000010816;ENSSSCG00000011040;ENSSSCG00000011101;ENSSSCG00000011245;ENSSSCG00000015886;ENSSSCG00000015955;ENSSSCG00000016009;ENSSSCG00000016432;…	K07200+K06484+K17751+K05849+K04871+K10373+K12314+K06587+K12641+K05692+K05853+K12564+K07199+K13376+K04863+K05719+K06585+K06589+K06485+K06483+K07200+K06480+K06481+K06525+K06493+K12045+K07198+K10366+K05692+K05849+K04864+K07198+K05849+K04869+K12569
Cellular Processes	Cell motility	Regulation of actin cytoskeleton	110	288	0.462352	0.73014	ko04810	ENSSSCG00000000293;ENSSSCG00000000436;ENSSSCG00000001814;ENSSSCG00000001959;ENSSSCG00000003140;ENSSSCG00000003183;ENSSSCG00000003395;ENSSSCG00000003520;ENSSSCG00000003569;ENSSSCG00000003577;ENSSSCG00000003691;ENSSSCG00000003909;ENSSSCG00000004058;ENSSSCG00000004404;ENSSSCG00000004961;ENSSSCG00000005015;ENSSSCG00000005457;ENSSSCG00000005596;ENSSSCG00000005743;ENSSSCG00000006461;ENSSSCG00000006475;…	K06484+K00920+K16848+K05765+K22429+K07829+K00922+K04393+K05742+K05748+K12757+K02649+K08007+K05753+K06587+K03099+K04289+K05754+K05730+K07532+K05767+K05704+K04359+K05692+K05757+K12756+K03099+K06269+K17388+K04363+K04357+K04358+K13710+K05766+K04371+K05700+K05719+K06585+K05752+K04410+K00907+K05731+K05720+K05763+K04275+K05741+K06269+K05765+K01313+K02649+K05095+K02085+K05762+K07532+K05754+K04362+K06589+…
Organismal Systems	Digestive system	Protein digestion and absorption	39	101	0.467635	0.735155	ko04974	ENSSSCG00000000808;ENSSSCG00000001473;ENSSSCG00000001500;ENSSSCG00000002032;ENSSSCG00000002315;ENSSSCG00000003105;ENSSSCG00000004484;ENSSSCG00000005380;ENSSSCG00000005487;ENSSSCG00000005751;ENSSSCG00000005938;ENSSSCG00000005997;ENSSSCG00000006296;ENSSSCG00000006857;ENSSSCG00000008449;ENSSSCG00000009545;ENSSSCG00000011676;ENSSSCG00000011723;ENSSSCG00000012571;ENSSSCG00000012572;ENSSSCG00000013667;…	K14207+K19721+K16629+K13781+K05849+K05616+K08132+K08135+K19721+K19721+K16630+K08133+K01540+K19721+K14210+K06237+K01540+K01389+K06237+K06237+K19721+K01538+K06236+K23619+K19720+K19721+K06237+K06237+K08779+K06238+K19719+K14211+K06238+K05849+K06236+K05849+K06238+K06823+K08131
Organismal Systems	Endocrine system	Parathyroid hormone synthesis, secretion and action	40	104	0.478856	0.746946	ko04928	ENSSSCG00000000175;ENSSSCG00000001430;ENSSSCG00000001474;ENSSSCG00000002039;ENSSSCG00000002383;ENSSSCG00000003256;ENSSSCG00000006328;ENSSSCG00000006482;ENSSSCG00000006824;ENSSSCG00000007520;ENSSSCG00000010081;ENSSSCG00000011326;ENSSSCG00000011399;ENSSSCG00000012885;ENSSSCG00000013034;ENSSSCG00000013263;ENSSSCG00000013771;ENSSSCG00000014149;ENSSSCG00000014336;ENSSSCG00000014362;ENSSSCG00000015407;…	K08046+K09049+K08525+K07763+K04379+K19663+K08526+K09262+K04630+K04632+K04371+K04585+K04630+K03068+K05858+K09048+K04345+K04454+K09203+K08523+K04630+K04362+K04365+K09048+K13293+K08042+K01115+K03626+K08539+K04513+K04361+K04958+K07438+K09260+K04635+K04632+K04450+K04639+K14683+K04345
Metabolism	Lipid metabolism	Ether lipid metabolism	18	46	0.479695	0.746946	ko00565	ENSSSCG00000001723;ENSSSCG00000003839;ENSSSCG00000004737;ENSSSCG00000006001;ENSSSCG00000017836;ENSSSCG00000017912;ENSSSCG00000021811;ENSSSCG00000023983;ENSSSCG00000024027;ENSSSCG00000025109;ENSSSCG00000026914;ENSSSCG00000029070;ENSSSCG00000029918;ENSSSCG00000030643;ENSSSCG00000031904;ENSSSCG00000034756;ENSSSCG00000037292;ENSSSCG00000038619	K01062+K01080+K16342+K01122+K16794+K01115+K22387+K00803+K16795+K16860+K16817+K16795+K13644+K00993+K04628+K14621+K16342+K01062
Metabolism	Carbohydrate metabolism	Butanoate metabolism	10	25	0.483696	0.746946	ko00650	ENSSSCG00000001090;ENSSSCG00000004049;ENSSSCG00000008571;ENSSSCG00000009755;ENSSSCG00000009916;ENSSSCG00000016872;ENSSSCG00000024109;ENSSSCG00000026025;ENSSSCG00000026153;ENSSSCG00000036234	K00139+K00626+K07515+K01907+K00248+K01641+K00019+K01640+K00626+K01580
Organismal Systems	Endocrine system	Renin-angiotensin system	10	25	0.483696	0.746946	ko04614	ENSSSCG00000001849;ENSSSCG00000007431;ENSSSCG00000009132;ENSSSCG00000011695;ENSSSCG00000011723;ENSSSCG00000012247;ENSSSCG00000012600;ENSSSCG00000016778;ENSSSCG00000024668;ENSSSCG00000031235	K11140+K13289+K11141+K04166+K01389+K19514+K04167+K01393+K01325+K01380
Metabolism	Metabolism of terpenoids and polyketides	Insect hormone biosynthesis	2	4	0.485929	0.747089	ko00981	ENSSSCG00000003168;ENSSSCG00000018041	K00128+K00128
Human Diseases	Infectious disease: parasitic	Toxoplasmosis	44	116	0.520863	0.792691	ko05145	ENSSSCG00000000087;ENSSSCG00000000708;ENSSSCG00000000799;ENSSSCG00000001556;ENSSSCG00000002989;ENSSSCG00000003460;ENSSSCG00000003709;ENSSSCG00000004110;ENSSSCG00000004334;ENSSSCG00000005215;ENSSSCG00000005710;ENSSSCG00000006824;ENSSSCG00000010081;ENSSSCG00000010330;ENSSSCG00000010380;ENSSSCG00000010548;ENSSSCG00000010816;ENSSSCG00000010872;ENSSSCG00000011101;ENSSSCG00000011251;ENSSSCG00000011377;…	K04403+K03158+K04733+K04441+K04456+K04399+K06240+K04404+K04427+K04447+K06247+K04630+K04371+K09565+K04440+K04467+K13376+K04456+K05719+K04729+K06243+K04630+K07210+K11219+K04440+K04630+K05636+K05635+K06244+K06485+K08738+K04433+K04692+K04725+K04398+K12473+K04687+K02187+K04432+K04570+K06276+K04441+K04456+K03283
Organismal Systems	Excretory system	Proximal tubule bicarbonate reclamation	9	23	0.524867	0.792691	ko04964	ENSSSCG00000006296;ENSSSCG00000007507;ENSSSCG00000010368;ENSSSCG00000011676;ENSSSCG00000015084;ENSSSCG00000016056;ENSSSCG00000025751;ENSSSCG00000033190;ENSSSCG00000033620	K01540+K01596+K00261+K01540+K01538+K01425+K00025+K09864+K13577
Metabolism	Metabolism of cofactors and vitamins	Porphyrin metabolism	15	39	0.524872	0.792691	ko00860	ENSSSCG00000004541;ENSSSCG00000006361;ENSSSCG00000007739;ENSSSCG00000009932;ENSSSCG00000010541;ENSSSCG00000010821;ENSSSCG00000011700;ENSSSCG00000011978;ENSSSCG00000012111;ENSSSCG00000012347;ENSSSCG00000015108;ENSSSCG00000018023;ENSSSCG00000021067;ENSSSCG00000032999;ENSSSCG00000034976	K01772+K00231+K01195+K00798+K02259+K14163+K13624+K00228+K01764+K00643+K01749+K02257+K05901+K19054+K00699
Human Diseases	Endocrine and metabolic disease	Type II diabetes mellitus	18	47	0.525274	0.792691	ko04930	ENSSSCG00000003395;ENSSSCG00000003413;ENSSSCG00000003909;ENSSSCG00000007665;ENSSSCG00000010081;ENSSSCG00000010253;ENSSSCG00000010380;ENSSSCG00000013378;ENSSSCG00000013900;ENSSSCG00000014010;ENSSSCG00000014048;ENSSSCG00000016751;ENSSSCG00000016958;ENSSSCG00000017562;ENSSSCG00000030361;ENSSSCG00000030413;ENSSSCG00000032332;ENSSSCG00000039103	K00922+K07203+K02649+K17445+K04371+K00844+K04440+K05032+K02649+K04440+K00844+K12407+K02649+K04854+K18952+K00922+K04697+K07296
Organismal Systems	Immune system	Fc epsilon RI signaling pathway	27	71	0.526946	0.792691	ko04664	ENSSSCG00000001556;ENSSSCG00000002989;ENSSSCG00000003395;ENSSSCG00000003909;ENSSSCG00000004737;ENSSSCG00000005015;ENSSSCG00000005743;ENSSSCG00000006250;ENSSSCG00000008478;ENSSSCG00000010081;ENSSSCG00000010380;ENSSSCG00000010872;ENSSSCG00000013900;ENSSSCG00000014010;ENSSSCG00000016958;ENSSSCG00000017206;ENSSSCG00000017254;ENSSSCG00000026969;ENSSSCG00000030413;ENSSSCG00000032477;ENSSSCG00000034379;…	K04441+K04456+K00922+K02649+K16342+K03099+K05730+K05854+K03099+K04371+K04440+K04456+K02649+K04440+K02649+K04364+K04433+K07827+K00922+K07828+K04432+K08090+K04392+K16342+K06276+K04441+K04456
Metabolism	Xenobiotics biodegradation and metabolism	Drug metabolism - other enzymes	25	66	0.539242	0.807705	ko00983	ENSSSCG00000001073;ENSSSCG00000002825;ENSSSCG00000003885;ENSSSCG00000005717;ENSSSCG00000006294;ENSSSCG00000006325;ENSSSCG00000006821;ENSSSCG00000007739;ENSSSCG00000007986;ENSSSCG00000011864;ENSSSCG00000014791;ENSSSCG00000016585;ENSSSCG00000028855;ENSSSCG00000030271;ENSSSCG00000030388;ENSSSCG00000031736;ENSSSCG00000031741;ENSSSCG00000034896;ENSSSCG00000034976;ENSSSCG00000035836;ENSSSCG00000035995;…	K00569+K01044+K13800+K00876+K00940+K00799+K00799+K01195+K00940+K13421+K10807+K00088+K01951+K00799+K00757+K00799+K10808+K00760+K00699+K00799+K01519+K00857+K00857+K00940+K00876
Environmental Information Processing	Signal transduction	Ras signaling pathway	103	275	0.566521	0.844939	ko04014	ENSSSCG00000000682;ENSSSCG00000001506;ENSSSCG00000001513;ENSSSCG00000001695;ENSSSCG00000002989;ENSSSCG00000003140;ENSSSCG00000003160;ENSSSCG00000003183;ENSSSCG00000003256;ENSSSCG00000003395;ENSSSCG00000003520;ENSSSCG00000003680;ENSSSCG00000003909;ENSSSCG00000004018;ENSSSCG00000004737;ENSSSCG00000005012;ENSSSCG00000005015;ENSSSCG00000005706;ENSSSCG00000005738;ENSSSCG00000006530;ENSSSCG00000006539;…	K07825+K17636+K17631+K05448+K04456+K22429+K12457+K07829+K19663+K00922+K04393+K08773+K02649+K05702+K16342+K07941+K03099+K06619+K08732+K05462+K06279+K04353+K04359+K04537+K08774+K09254+K03099+K04363+K05098+K04357+K04358+K05092+K12380+K04371+K04440+K05860+K04467+K19613+K04456+K04410+K05731+K07210+K17638+K12361+K16858+K04345+K02649+K04440+K05095+K04352+K02678+K17633+K17635+K05449+K04362+K02649+K04358+…
Human Diseases	Substance dependence	Cocaine addiction	18	48	0.569714	0.846086	ko05030	ENSSSCG00000001430;ENSSSCG00000005400;ENSSSCG00000006824;ENSSSCG00000007520;ENSSSCG00000011399;ENSSSCG00000011423;ENSSSCG00000013263;ENSSSCG00000013771;ENSSSCG00000015407;ENSSSCG00000016520;ENSSSCG00000022009;ENSSSCG00000023215;ENSSSCG00000024285;ENSSSCG00000033041;ENSSSCG00000035402;ENSSSCG00000038076;ENSSSCG00000039487;ENSSSCG00000040920	K09049+K05213+K04630+K04632+K04630+K04605+K09048+K04345+K04630+K09048+K01593+K00274+K11828+K04632+K13765+K04450+K15839+K04345
Organismal Systems	Endocrine system	Estrogen signaling pathway	52	141	0.618144	0.910443	ko04915	ENSSSCG00000000175;ENSSSCG00000000253;ENSSSCG00000000743;ENSSSCG00000000849;ENSSSCG00000001430;ENSSSCG00000001549;ENSSSCG00000001701;ENSSSCG00000002383;ENSSSCG00000002535;ENSSSCG00000002989;ENSSSCG00000003395;ENSSSCG00000003909;ENSSSCG00000005015;ENSSSCG00000006024;ENSSSCG00000006539;ENSSSCG00000006824;ENSSSCG00000007334;ENSSSCG00000007458;ENSSSCG00000007520;ENSSSCG00000008326;ENSSSCG00000008478;…	K08046+K07604+K09571+K09487+K09049+K09571+K04079+K04379+K04079+K04456+K00922+K02649+K03099+K22455+K06279+K04630+K05704+K11256+K04632+K08774+K03099+K09101+K04371+K04456+K04630+K05858+K09048+K04345+K02649+K08523+K04630+K09048+K02649+K08042+K04364+K07604+K08527+K07604+K04361+K04958+K07827+K07604+K00922+K07828+K04632+K04997+K04450+K04456+K17448+K17447+K04345+K03283
Human Diseases	Cardiovascular disease	Dilated cardiomyopathy	36	98	0.621422	0.910443	ko05414	ENSSSCG00000000175;ENSSSCG00000000293;ENSSSCG00000002029;ENSSSCG00000002315;ENSSSCG00000003257;ENSSSCG00000004570;ENSSSCG00000004803;ENSSSCG00000004961;ENSSSCG00000006496;ENSSSCG00000007520;ENSSSCG00000007585;ENSSSCG00000007805;ENSSSCG00000009281;ENSSSCG00000010816;ENSSSCG00000011040;ENSSSCG00000011101;ENSSSCG00000011245;ENSSSCG00000013771;ENSSSCG00000015886;ENSSSCG00000015955;ENSSSCG00000016009;…	K08046+K06484+K17751+K05849+K04871+K10373+K12314+K06587+K12641+K04632+K05692+K05853+K12564+K13376+K04863+K05719+K06585+K04345+K06589+K06485+K06483+K06480+K06481+K08042+K06525+K06493+K12045+K10366+K05692+K05849+K04864+K04632+K05849+K04869+K12569+K04345
Organismal Systems	Immune system	RIG-I-like receptor signaling pathway	26	71	0.623273	0.910443	ko04622	ENSSSCG00000001009;ENSSSCG00000001556;ENSSSCG00000002525;ENSSSCG00000003178;ENSSSCG00000004334;ENSSSCG00000004370;ENSSSCG00000006751;ENSSSCG00000010380;ENSSSCG00000010548;ENSSSCG00000012252;ENSSSCG00000012825;ENSSSCG00000012853;ENSSSCG00000014010;ENSSSCG00000015644;ENSSSCG00000017515;ENSSSCG00000021934;ENSSSCG00000028157;ENSSSCG00000028258;ENSSSCG00000030408;ENSSSCG00000030888;ENSSSCG00000031103;…	K02861+K04441+K03174+K05411+K04427+K08339+K12656+K04440+K04467+K11594+K07210+K09447+K04440+K07211+K12652+K12655+K04398+K12651+K12646+K02373+K05410+K08336+K03171+K04441+K08601+K12159
Metabolism	Metabolism of other amino acids	D-Glutamine and D-glutamate metabolism	2	5	0.623484	0.910443	ko00471	ENSSSCG00000010368;ENSSSCG00000016056	K00261+K01425
Metabolism	Metabolism of cofactors and vitamins	Vitamin B6 metabolism	3	8	0.636372	0.925391	ko00750	ENSSSCG00000005287;ENSSSCG00000015936;ENSSSCG00000034758	K00831+K13248+K00868
Environmental Information Processing	Signal transduction	HIF-1 signaling pathway	43	118	0.651149	0.942949	ko04066	ENSSSCG00000000576;ENSSSCG00000001695;ENSSSCG00000001963;ENSSSCG00000002989;ENSSSCG00000003256;ENSSSCG00000003395;ENSSSCG00000003413;ENSSSCG00000003898;ENSSSCG00000003909;ENSSSCG00000005096;ENSSSCG00000005169;ENSSSCG00000006646;ENSSSCG00000009134;ENSSSCG00000010081;ENSSSCG00000010253;ENSSSCG00000010872;ENSSSCG00000011104;ENSSSCG00000011133;ENSSSCG00000011567;ENSSSCG00000011639;ENSSSCG00000011848;…	K00016+K05448+K09592+K04456+K19663+K00922+K07203+K04372+K02649+K08268+K02991+K09097+K04357+K04371+K00844+K04456+K03870+K01103+K03871+K14736+K06503+K16451+K02649+K00844+K12077+K02649+K04692+K04688+K00850+K04361+K07205+K00161+K03982+K00162+K00850+K03259+K00922+K01623+K04687+K03868+K03259+K04456+K04515
Metabolism	Metabolism of other amino acids	Taurine and hypotaurine metabolism	5	14	0.660183	0.952082	ko00430	ENSSSCG00000007285;ENSSSCG00000010056;ENSSSCG00000031360;ENSSSCG00000036234;ENSSSCG00000038607	K00681+K18592+K10712+K01580+K18966
Metabolism	Carbohydrate metabolism	Galactose metabolism	12	34	0.678342	0.974244	ko00052	ENSSSCG00000003812;ENSSSCG00000008368;ENSSSCG00000008486;ENSSSCG00000008773;ENSSSCG00000010253;ENSSSCG00000010969;ENSSSCG00000014048;ENSSSCG00000016751;ENSSSCG00000021129;ENSSSCG00000027827;ENSSSCG00000028197;ENSSSCG00000035454	K01835+K00963+K01785+K15779+K00844+K00965+K00844+K12407+K00850+K01784+K00850+K07966
Organismal Systems	Nervous system	Glutamatergic synapse	41	114	0.688248	0.983081	ko04724	ENSSSCG00000000175;ENSSSCG00000000682;ENSSSCG00000000808;ENSSSCG00000001523;ENSSSCG00000001804;ENSSSCG00000003038;ENSSSCG00000003256;ENSSSCG00000004361;ENSSSCG00000004737;ENSSSCG00000005400;ENSSSCG00000006824;ENSSSCG00000007520;ENSSSCG00000007669;ENSSSCG00000009172;ENSSSCG00000009956;ENSSSCG00000010081;ENSSSCG00000011399;ENSSSCG00000011423;ENSSSCG00000011681;ENSSSCG00000012638;ENSSSCG00000013034;…	K08046+K07825+K14207+K04607+K15010+K05205+K19663+K05202+K16342+K05213+K04630+K04632+K04537+K04348+K00910+K04371+K04630+K04605+K04964+K05199+K05858+K04345+K04630+K01425+K05614+K08042+K01115+K04536+K04544+K04958+K11828+K07826+K05200+K15009+K04540+K04632+K04997+K06268+K16342+K04538+K04345
Metabolism	Metabolism of cofactors and vitamins	Folate biosynthesis	8	23	0.690128	0.983081	ko00790	ENSSSCG00000000856;ENSSSCG00000002285;ENSSSCG00000016888;ENSSSCG00000020706;ENSSSCG00000031117;ENSSSCG00000034811;ENSSSCG00000035715;ENSSSCG00000037637	K00500+K15376+K03635+K00079+K00287+K00357+K01495+K01307
Organismal Systems	Immune system	B cell receptor signaling pathway	31	87	0.697526	0.986036	ko04662	ENSSSCG00000001703;ENSSSCG00000002383;ENSSSCG00000002989;ENSSSCG00000003272;ENSSSCG00000003395;ENSSSCG00000003909;ENSSSCG00000004917;ENSSSCG00000005015;ENSSSCG00000005743;ENSSSCG00000006250;ENSSSCG00000007477;ENSSSCG00000008478;ENSSSCG00000009172;ENSSSCG00000010081;ENSSSCG00000010548;ENSSSCG00000010872;ENSSSCG00000012825;ENSSSCG00000013900;ENSSSCG00000016958;ENSSSCG00000017206;ENSSSCG00000017283;…	K05872+K04379+K04456+K06512+K00922+K02649+K07369+K03099+K05730+K05854+K17332+K03099+K04348+K04371+K04467+K04456+K07210+K02649+K02649+K04364+K06507+K07368+K07827+K06512+K00922+K07828+K04392+K06268+K04456+K06508+K06512
Organismal Systems	Nervous system	Long-term depression	23	65	0.697853	0.986036	ko04730	ENSSSCG00000003256;ENSSSCG00000004737;ENSSSCG00000006250;ENSSSCG00000006824;ENSSSCG00000007520;ENSSSCG00000009856;ENSSSCG00000010081;ENSSSCG00000011399;ENSSSCG00000012638;ENSSSCG00000013034;ENSSSCG00000014298;ENSSSCG00000015407;ENSSSCG00000015842;ENSSSCG00000016494;ENSSSCG00000023437;ENSSSCG00000024413;ENSSSCG00000026969;ENSSSCG00000029279;ENSSSCG00000029538;ENSSSCG00000032477;ENSSSCG00000033041;…	K19663+K16342+K05854+K04630+K04632+K13240+K04371+K04630+K05199+K05858+K04382+K04630+K04382+K04365+K04958+K03456+K07827+K04635+K03456+K07828+K04632+K16342+K04639
Human Diseases	Infectious disease: bacterial	Yersinia infection	64	178	0.718379	1	ko05135	ENSSSCG00000000087;ENSSSCG00000000293;ENSSSCG00000000799;ENSSSCG00000001556;ENSSSCG00000002383;ENSSSCG00000002989;ENSSSCG00000003178;ENSSSCG00000003395;ENSSSCG00000003520;ENSSSCG00000003577;ENSSSCG00000003909;ENSSSCG00000004022;ENSSSCG00000004110;ENSSSCG00000004334;ENSSSCG00000005012;ENSSSCG00000005743;ENSSSCG00000006461;ENSSSCG00000006927;ENSSSCG00000007334;ENSSSCG00000007477;ENSSSCG00000007585;…	K04403+K06484+K04733+K04441+K04379+K04456+K05411+K00922+K04393+K05748+K02649+K04373+K04404+K04427+K07941+K05730+K07532+K23691+K05704+K17332+K05692+K17260+K17388+K13710+K05871+K12487+K04371+K04440+K04467+K04456+K05719+K04729+K04373+K07210+K02649+K04440+K07532+K18584+K06483+K05717+K23612+K23471+K02649+K05627+K04433+K19475+K04514+K04513+K05842+K00889+K19475+K05692+K05726+K05743+K00922+K05410+K10784+…
Metabolism	Amino acid metabolism	Tyrosine metabolism	13	38	0.729609	1	ko00350	ENSSSCG00000002396;ENSSSCG00000003192;ENSSSCG00000009182;ENSSSCG00000009184;ENSSSCG00000009185;ENSSSCG00000010067;ENSSSCG00000010132;ENSSSCG00000010537;ENSSSCG00000017383;ENSSSCG00000022009;ENSSSCG00000023215;ENSSSCG00000028501;ENSSSCG00000032985	K01800+K03334+K13951+K13980+K00121+K07253+K00545+K14454+K00276+K01593+K00274+K00129+K14455
Organismal Systems	Endocrine system	Cortisol synthesis and secretion	24	69	0.736236	1	ko04927	ENSSSCG00000000175;ENSSSCG00000001428;ENSSSCG00000001430;ENSSSCG00000001810;ENSSSCG00000006331;ENSSSCG00000007520;ENSSSCG00000008563;ENSSSCG00000009759;ENSSSCG00000011695;ENSSSCG00000011755;ENSSSCG00000013034;ENSSSCG00000013263;ENSSSCG00000013771;ENSSSCG00000016520;ENSSSCG00000017101;ENSSSCG00000017562;ENSSSCG00000023437;ENSSSCG00000028512;ENSSSCG00000029279;ENSSSCG00000033041;ENSSSCG00000034266;…	K08046+K00513+K09049+K18437+K09355+K04632+K04914+K13885+K04166+K14349+K05858+K09048+K04345+K09048+K08042+K04854+K04958+K12473+K04635+K04632+K04855+K16931+K04450+K04345
Human Diseases	Substance dependence	Amphetamine addiction	24	69	0.736236	1	ko05031	ENSSSCG00000001430;ENSSSCG00000002383;ENSSSCG00000003256;ENSSSCG00000003613;ENSSSCG00000004432;ENSSSCG00000005400;ENSSSCG00000007520;ENSSSCG00000008540;ENSSSCG00000009172;ENSSSCG00000010235;ENSSSCG00000012638;ENSSSCG00000012913;ENSSSCG00000013263;ENSSSCG00000013771;ENSSSCG00000016520;ENSSSCG00000022009;ENSSSCG00000023215;ENSSSCG00000030565;ENSSSCG00000033041;ENSSSCG00000036115;ENSSSCG00000038076;…	K09049+K04379+K19663+K06067+K06067+K05213+K04632+K06269+K04348+K11411+K05199+K06269+K09048+K04345+K09048+K01593+K00274+K05200+K04632+K06268+K04450+K15867+K04515+K04345
Human Diseases	Cancer: overview	Transcriptional misregulation in cancer	79	220	0.73996	1	ko05202	ENSSSCG00000001474;ENSSSCG00000001516;ENSSSCG00000001561;ENSSSCG00000001709;ENSSSCG00000001912;ENSSSCG00000002283;ENSSSCG00000003613;ENSSSCG00000003716;ENSSSCG00000004432;ENSSSCG00000005087;ENSSSCG00000005385;ENSSSCG00000005965;ENSSSCG00000006115;ENSSSCG00000006328;ENSSSCG00000006331;ENSSSCG00000007541;ENSSSCG00000008388;ENSSSCG00000008618;ENSSSCG00000008682;ENSSSCG00000008745;ENSSSCG00000009314;…	K08525+K14021+K03211+K11313+K10054+K00717+K06067+K15623+K06067+K15614+K08559+K04377+K10053+K08526+K09355+K04359+K09254+K09109+K11424+K06532+K05092+K00069+K13209+K11449+K01348+K15617+K11459+K04388+K09455+K05413+K06571+K09105+K05199+K09438+K15612+K09063+K11427+K03511+K04454+K09436+K08821+K15188+K09053+K01558+K21951+K11253+K15592+K10056+K08527+K02583+K14651+K04451+K17443+K15593+K09186+K11253+K15604+…
Metabolism	Amino acid metabolism	Histidine metabolism	8	24	0.741544	1	ko00340	ENSSSCG00000003168;ENSSSCG00000004869;ENSSSCG00000005271;ENSSSCG00000012911;ENSSSCG00000018041;ENSSSCG00000023215;ENSSSCG00000028501;ENSSSCG00000035195	K00128+K05604+K19787+K14755+K00128+K00274+K00129+K00546
Metabolism	Metabolism of cofactors and vitamins	Biotin metabolism	1	3	0.759041	1	ko00780	ENSSSCG00000011193	K01435
Organismal Systems	Endocrine system	GnRH secretion	23	67	0.759273	1	ko04929	ENSSSCG00000002989;ENSSSCG00000003256;ENSSSCG00000003395;ENSSSCG00000003909;ENSSSCG00000006518;ENSSSCG00000006542;ENSSSCG00000010081;ENSSSCG00000010872;ENSSSCG00000011681;ENSSSCG00000013034;ENSSSCG00000013900;ENSSSCG00000014213;ENSSSCG00000016958;ENSSSCG00000017562;ENSSSCG00000023437;ENSSSCG00000026969;ENSSSCG00000029279;ENSSSCG00000030413;ENSSSCG00000031086;ENSSSCG00000032477;ENSSSCG00000034266;…	K04456+K19663+K00922+K02649+K04956+K04944+K04371+K04456+K04964+K05858+K02649+K04943+K02649+K04854+K04958+K07827+K04635+K00922+K08521+K07828+K04855+K04997+K04456
Organismal Systems	Endocrine system	Insulin secretion	29	85	0.790076	1	ko04911	ENSSSCG00000000175;ENSSSCG00000001430;ENSSSCG00000001589;ENSSSCG00000003256;ENSSSCG00000006296;ENSSSCG00000006542;ENSSSCG00000007520;ENSSSCG00000010325;ENSSSCG00000011676;ENSSSCG00000013034;ENSSSCG00000013263;ENSSSCG00000013378;ENSSSCG00000013771;ENSSSCG00000013897;ENSSSCG00000014213;ENSSSCG00000015084;ENSSSCG00000015959;ENSSSCG00000016520;ENSSSCG00000016751;ENSSSCG00000017101;ENSSSCG00000022672;…	K08046+K09049+K04581+K19663+K01540+K04944+K04632+K04936+K01540+K05858+K09048+K05032+K04345+K07882+K04943+K01538+K04351+K09048+K12407+K08042+K04979+K04939+K04635+K04941+K04632+K13504+K04450+K04515+K04345
Organismal Systems	Digestive system	Cholesterol metabolism	18	54	0.791266	1	ko04979	ENSSSCG00000000260;ENSSSCG00000003088;ENSSSCG00000003549;ENSSSCG00000003707;ENSSSCG00000003819;ENSSSCG00000004509;ENSSSCG00000006831;ENSSSCG00000007514;ENSSSCG00000008701;ENSSSCG00000009759;ENSSSCG00000010320;ENSSSCG00000011755;ENSSSCG00000013599;ENSSSCG00000014296;ENSSSCG00000015069;ENSSSCG00000015405;ENSSSCG00000028512;ENSSSCG00000034942	K00637+K04524+K12474+K12385+K22288+K22284+K12388+K10707+K22290+K13885+K15040+K14349+K08767+K05862+K08759+K06259+K12473+K16931
Organismal Systems	Nervous system	Cholinergic synapse	40	116	0.796351	1	ko04725	ENSSSCG00000000175;ENSSSCG00000000682;ENSSSCG00000002383;ENSSSCG00000002989;ENSSSCG00000003135;ENSSSCG00000003256;ENSSSCG00000003395;ENSSSCG00000003909;ENSSSCG00000003975;ENSSSCG00000004281;ENSSSCG00000005215;ENSSSCG00000006824;ENSSSCG00000007669;ENSSSCG00000010081;ENSSSCG00000010872;ENSSSCG00000011399;ENSSSCG00000013034;ENSSSCG00000013263;ENSSSCG00000013771;ENSSSCG00000013900;ENSSSCG00000015407;…	K08046+K07825+K04379+K04456+K05007+K19663+K00922+K02649+K04929+K04930+K04447+K04630+K04537+K04371+K04456+K04630+K05858+K09048+K04345+K02649+K04630+K09048+K02649+K08042+K04536+K04544+K04958+K07827+K07826+K04635+K01049+K00922+K04540+K07828+K04130+K04997+K04538+K04456+K04515+K04345
Organismal Systems	Endocrine system	Aldosterone synthesis and secretion	35	103	0.81546	1	ko04925	ENSSSCG00000000175;ENSSSCG00000001428;ENSSSCG00000001430;ENSSSCG00000001975;ENSSSCG00000003018;ENSSSCG00000003256;ENSSSCG00000006296;ENSSSCG00000006572;ENSSSCG00000007520;ENSSSCG00000008495;ENSSSCG00000008563;ENSSSCG00000009759;ENSSSCG00000011111;ENSSSCG00000011550;ENSSSCG00000011676;ENSSSCG00000011695;ENSSSCG00000012769;ENSSSCG00000013034;ENSSSCG00000013263;ENSSSCG00000013771;ENSSSCG00000016138;…	K08046+K00513+K09049+K06070+K07188+K19663+K01540+K12323+K04632+K06070+K04914+K13885+K08794+K08794+K01540+K04166+K05850+K05858+K09048+K04345+K09053+K09048+K08042+K04854+K04958+K06070+K05850+K12473+K04635+K04632+K04855+K16931+K04450+K04515+K04345
Metabolism	Glycan biosynthesis and metabolism	Glycosphingolipid biosynthesis - lacto and neolacto series	9	29	0.826115	1	ko00601	ENSSSCG00000003234;ENSSSCG00000015232;ENSSSCG00000021774;ENSSSCG00000024393;ENSSSCG00000026962;ENSSSCG00000033009;ENSSSCG00000034351;ENSSSCG00000034493;ENSSSCG00000035454	K07968+K03494+K00719+K03766+K01988+K00742+K07819+K03792+K07966
Metabolism	Energy metabolism	Nitrogen metabolism	5	17	0.831361	1	ko00910	ENSSSCG00000004565;ENSSSCG00000006141;ENSSSCG00000006143;ENSSSCG00000010368;ENSSSCG00000016159	K01672+K01672+K01672+K00261+K01948
Metabolism	Metabolism of cofactors and vitamins	Thiamine metabolism	4	14	0.837682	1	ko00730	ENSSSCG00000002016;ENSSSCG00000008659;ENSSSCG00000015462;ENSSSCG00000032067	K05307+K14394+K00949+K00939
Environmental Information Processing	Signal transduction	Hippo signaling pathway	84	241	0.844623	1	ko04390	ENSSSCG00000000107;ENSSSCG00000000736;ENSSSCG00000000759;ENSSSCG00000001544;ENSSSCG00000002287;ENSSSCG00000004106;ENSSSCG00000004505;ENSSSCG00000004524;ENSSSCG00000005027;ENSSSCG00000005382;ENSSSCG00000005965;ENSSSCG00000006062;ENSSSCG00000006074;ENSSSCG00000007381;ENSSSCG00000007501;ENSSSCG00000007585;ENSSSCG00000007692;ENSSSCG00000008241;ENSSSCG00000008540;ENSSSCG00000008638;ENSSSCG00000008712;…	K08960+K09448+K00444+K09448+K06091+K08791+K04500+K04501+K16822+K04674+K04377+K16197+K04412+K16197+K16621+K05692+K16198+K04490+K06269+K16197+K04354+K06685+K04354+K02329+K02842+K16198+K03362+K04491+K13376+K16823+K04237+K04388+K16682+K16820+K06069+K12076+K16819+K06269+K09448+K02085+K04382+K05691+K02354+K16798+K04382+K01558+K00182+K04385+K01384+K02842+K04664+K06093+K11828+K03456+K01064+K18496+K02353+…
Metabolism	Amino acid metabolism	Glycine, serine and threonine metabolism	13	42	0.858892	1	ko00260	ENSSSCG00000003789;ENSSSCG00000005287;ENSSSCG00000010517;ENSSSCG00000011432;ENSSSCG00000012347;ENSSSCG00000015443;ENSSSCG00000017383;ENSSSCG00000022975;ENSSSCG00000023142;ENSSSCG00000023215;ENSSSCG00000036865;ENSSSCG00000037077;ENSSSCG00000040779	K01758+K00831+K01834+K11529+K00643+K00382+K00276+K00605+K00542+K00274+K17989+K00600+K01697
Organismal Systems	Digestive system	Vitamin digestion and absorption	8	27	0.858956	1	ko04977	ENSSSCG00000004272;ENSSSCG00000006290;ENSSSCG00000007874;ENSSSCG00000009759;ENSSSCG00000011193;ENSSSCG00000030696;ENSSSCG00000034756;ENSSSCG00000037354	K14617+K14610+K05665+K13885+K01435+K14609+K14621+K14618
Metabolism	Xenobiotics biodegradation and metabolism	Metabolism of xenobiotics by cytochrome P450	17	54	0.864234	1	ko00980	ENSSSCG00000003144;ENSSSCG00000003491;ENSSSCG00000006325;ENSSSCG00000006821;ENSSSCG00000009182;ENSSSCG00000009184;ENSSSCG00000009185;ENSSSCG00000009194;ENSSSCG00000010853;ENSSSCG00000012053;ENSSSCG00000020706;ENSSSCG00000028501;ENSSSCG00000030271;ENSSSCG00000031736;ENSSSCG00000034976;ENSSSCG00000035615;ENSSSCG00000035836	K00078+K15303+K00799+K00799+K13951+K13980+K00121+K04097+K01253+K00084+K00079+K00129+K00799+K00799+K00699+K13299+K00799
Human Diseases	Infectious disease: viral	Human immunodeficiency virus 1 infection	92	265	0.865639	1	ko05170	ENSSSCG00000000087;ENSSSCG00000000682;ENSSSCG00000000708;ENSSSCG00000000769;ENSSSCG00000000799;ENSSSCG00000001009;ENSSSCG00000001396;ENSSSCG00000001398;ENSSSCG00000001516;ENSSSCG00000001556;ENSSSCG00000001959;ENSSSCG00000001986;ENSSSCG00000002383;ENSSSCG00000002740;ENSSSCG00000002989;ENSSSCG00000003178;ENSSSCG00000003256;ENSSSCG00000003395;ENSSSCG00000003413;ENSSSCG00000003460;ENSSSCG00000003909;…	K04403+K07825+K03158+K04726+K04733+K02861+K06751+K06751+K14021+K04441+K05765+K17334+K04379+K12391+K04456+K05411+K19663+K00922+K07203+K04399+K02649+K04404+K04427+K21770+K08056+K04630+K17332+K04537+K04348+K05871+K12392+K04371+K04440+K04390+K04467+K03362+K04456+K04729+K04630+K11789+K04410+K21771+K07210+K05765+K10610+K08057+K12393+K02649+K04440+K02216+K04630+K03347+K08738+K02649+K04433+K04688+K09849+…
Human Diseases	Infectious disease: viral	Measles	66	194	0.878206	1	ko05162	ENSSSCG00000000769;ENSSSCG00000000799;ENSSSCG00000001516;ENSSSCG00000002002;ENSSSCG00000002383;ENSSSCG00000002525;ENSSSCG00000002855;ENSSSCG00000002989;ENSSSCG00000003178;ENSSSCG00000003395;ENSSSCG00000003460;ENSSSCG00000003909;ENSSSCG00000004110;ENSSSCG00000004154;ENSSSCG00000004334;ENSSSCG00000006543;ENSSSCG00000007203;ENSSSCG00000007592;ENSSSCG00000008208;ENSSSCG00000008496;ENSSSCG00000010380;…	K04726+K04733+K14021+K04693+K04379+K03174+K06626+K04456+K05411+K00922+K04399+K02649+K04404+K11859+K04427+K12968+K03097+K16194+K08860+K16195+K04440+K04390+K04467+K04456+K04729+K14754+K05763+K07210+K09447+K06563+K11219+K02649+K04440+K04007+K07211+K08738+K02649+K04692+K04451+K22517+K02089+K10148+K04398+K06470+K14753+K12646+K00922+K02373+K05410+K10152+K07900+K05130+K03237+K10784+K02187+K04570+K03171+…
Organismal Systems	Endocrine system	Ovarian steroidogenesis	14	46	0.882438	1	ko04913	ENSSSCG00000000175;ENSSSCG00000002349;ENSSSCG00000004737;ENSSSCG00000006337;ENSSSCG00000007520;ENSSSCG00000009759;ENSSSCG00000013771;ENSSSCG00000017101;ENSSSCG00000028512;ENSSSCG00000031086;ENSSSCG00000033041;ENSSSCG00000034942;ENSSSCG00000037292;ENSSSCG00000040920	K08046+K01068+K16342+K13373+K04632+K13885+K04345+K08042+K12473+K08521+K04632+K16931+K16342+K04345
Organismal Systems	Excretory system	Collecting duct acid secretion	8	28	0.886856	1	ko04966	ENSSSCG00000006054;ENSSSCG00000006138;ENSSSCG00000008056;ENSSSCG00000009766;ENSSSCG00000016577;ENSSSCG00000017358;ENSSSCG00000028694;ENSSSCG00000033278	K02148+K02146+K02155+K02154+K02151+K06573+K02147+K02149
Human Diseases	Neurodegenerative disease	Prion disease	11	38	0.90381	1	ko05020	ENSSSCG00000005601;ENSSSCG00000010081;ENSSSCG00000013771;ENSSSCG00000014336;ENSSSCG00000015045;ENSSSCG00000015555;ENSSSCG00000016856;ENSSSCG00000016861;ENSSSCG00000021355;ENSSSCG00000021620;ENSSSCG00000040920	K09490+K04371+K04345+K09203+K06491+K05635+K04000+K03995+K04565+K09553+K04345
Metabolism	Biosynthesis of other secondary metabolites	Caffeine metabolism	1	5	0.906727	1	ko00232	ENSSSCG00000022206	K00365
Organismal Systems	Digestive system	Gastric acid secretion	24	77	0.907634	1	ko04971	ENSSSCG00000000175;ENSSSCG00000003256;ENSSSCG00000003569;ENSSSCG00000004058;ENSSSCG00000006116;ENSSSCG00000006296;ENSSSCG00000006824;ENSSSCG00000007520;ENSSSCG00000007585;ENSSSCG00000011399;ENSSSCG00000011676;ENSSSCG00000011867;ENSSSCG00000013034;ENSSSCG00000013771;ENSSSCG00000015407;ENSSSCG00000017101;ENSSSCG00000023437;ENSSSCG00000028355;ENSSSCG00000028777;ENSSSCG00000029096;ENSSSCG00000033041;…	K08046+K19663+K05742+K08007+K13962+K01540+K04630+K04632+K05692+K04630+K01540+K00907+K05858+K04345+K04630+K08042+K04958+K05692+K00907+K04150+K04632+K05009+K04515+K04345
Organismal Systems	Nervous system	Synaptic vesicle cycle	27	86	0.910742	1	ko04721	ENSSSCG00000000749;ENSSSCG00000002827;ENSSSCG00000003199;ENSSSCG00000004909;ENSSSCG00000005617;ENSSSCG00000005641;ENSSSCG00000006054;ENSSSCG00000006138;ENSSSCG00000008056;ENSSSCG00000009747;ENSSSCG00000009766;ENSSSCG00000011577;ENSSSCG00000013119;ENSSSCG00000013630;ENSSSCG00000013897;ENSSSCG00000016577;ENSSSCG00000016841;ENSSSCG00000017316;ENSSSCG00000022659;ENSSSCG00000024437;ENSSSCG00000028694;…	K05045+K05035+K11824+K15295+K15292+K01528+K02148+K02146+K02155+K08486+K02154+K05034+K08486+K23484+K07882+K02151+K05614+K06027+K04646+K11826+K02147+K05046+K02149+K13504+K04644+K15294+K01528
Organismal Systems	Digestive system	Carbohydrate digestion and absorption	16	54	0.917917	1	ko04973	ENSSSCG00000002989;ENSSSCG00000003395;ENSSSCG00000003909;ENSSSCG00000006296;ENSSSCG00000010036;ENSSSCG00000010253;ENSSSCG00000010872;ENSSSCG00000011676;ENSSSCG00000013034;ENSSSCG00000013900;ENSSSCG00000014048;ENSSSCG00000015084;ENSSSCG00000016958;ENSSSCG00000030413;ENSSSCG00000039139;ENSSSCG00000039651	K04456+K00922+K02649+K01540+K14158+K00844+K04456+K01540+K05858+K02649+K00844+K01538+K02649+K00922+K04456+K08143
Metabolism	Lipid metabolism	alpha-Linolenic acid metabolism	6	23	0.918406	1	ko00592	ENSSSCG00000004737;ENSSSCG00000011250;ENSSSCG00000017198;ENSSSCG00000026914;ENSSSCG00000034756;ENSSSCG00000037292	K16342+K07513+K00232+K16817+K14621+K16342
Metabolism	Amino acid metabolism	Tryptophan metabolism	13	45	0.91937	1	ko00380	ENSSSCG00000002374;ENSSSCG00000003168;ENSSSCG00000003192;ENSSSCG00000004049;ENSSSCG00000005663;ENSSSCG00000008571;ENSSSCG00000013302;ENSSSCG00000015443;ENSSSCG00000018041;ENSSSCG00000022009;ENSSSCG00000023215;ENSSSCG00000026153;ENSSSCG00000038660	K00658+K00128+K03334+K00626+K00816+K07515+K03781+K00382+K00128+K01593+K00274+K00626+K00452
Human Diseases	Drug resistance: antineoplastic	Antifolate resistance	12	42	0.920398	1	ko01523	ENSSSCG00000003428;ENSSSCG00000007874;ENSSSCG00000010548;ENSSSCG00000012825;ENSSSCG00000016173;ENSSSCG00000022236;ENSSSCG00000030677;ENSSSCG00000030696;ENSSSCG00000031117;ENSSSCG00000037077;ENSSSCG00000037637;ENSSSCG00000040678	K00297+K05665+K04467+K07210+K00602+K13649+K11787+K14609+K00287+K00600+K01307+K00560
Organismal Systems	Endocrine system	Renin secretion	22	74	0.941782	1	ko04924	ENSSSCG00000000175;ENSSSCG00000000297;ENSSSCG00000006572;ENSSSCG00000006824;ENSSSCG00000006932;ENSSSCG00000007520;ENSSSCG00000007527;ENSSSCG00000009172;ENSSSCG00000010325;ENSSSCG00000011399;ENSSSCG00000011695;ENSSSCG00000013034;ENSSSCG00000013771;ENSSSCG00000015407;ENSSSCG00000016668;ENSSSCG00000021059;ENSSSCG00000023437;ENSSSCG00000031235;ENSSSCG00000033041;ENSSSCG00000033190;ENSSSCG00000036115;…	K08046+K13755+K12323+K04630+K05030+K04632+K05227+K04348+K04936+K04630+K04166+K05858+K04345+K04630+K13755+K04265+K04958+K01380+K04632+K09864+K06268+K04345
Organismal Systems	Digestive system	Mineral absorption	18	62	0.942324	1	ko04978	ENSSSCG00000002315;ENSSSCG00000003153;ENSSSCG00000004636;ENSSSCG00000006296;ENSSSCG00000010036;ENSSSCG00000011361;ENSSSCG00000011639;ENSSSCG00000011676;ENSSSCG00000012769;ENSSSCG00000015084;ENSSSCG00000020864;ENSSSCG00000023684;ENSSSCG00000027898;ENSSSCG00000029567;ENSSSCG00000034278;ENSSSCG00000036418;ENSSSCG00000039472;ENSSSCG00000040105	K05849+K13625+K04982+K01540+K14158+K14704+K14736+K01540+K05850+K01538+K08539+K14739+K05850+K05849+K14686+K05849+K14688+K14683
Metabolism	Glycan biosynthesis and metabolism	Mannose type O-glycan biosynthesis	5	21	0.943518	1	ko00515	ENSSSCG00000000462;ENSSSCG00000003234;ENSSSCG00000005716;ENSSSCG00000015358;ENSSSCG00000035454	K21052+K07968+K00728+K21031+K07966
Metabolism	Lipid metabolism	Steroid hormone biosynthesis	14	50	0.944998	1	ko00140	ENSSSCG00000000046;ENSSSCG00000001428;ENSSSCG00000001476;ENSSSCG00000002777;ENSSSCG00000006337;ENSSSCG00000008845;ENSSSCG00000010132;ENSSSCG00000016519;ENSSSCG00000017103;ENSSSCG00000017690;ENSSSCG00000021739;ENSSSCG00000022092;ENSSSCG00000027854;ENSSSCG00000034976	K07414+K00513+K13370+K00071+K13373+K12345+K00545+K00251+K12343+K22970+K10251+K07430+K13369+K00699
Human Diseases	Cancer: overview	PD-L1 expression and PD-1 checkpoint pathway in cancer	43	137	0.951125	1	ko05235	ENSSSCG00000001556;ENSSSCG00000001703;ENSSSCG00000002383;ENSSSCG00000002989;ENSSSCG00000003395;ENSSSCG00000003413;ENSSSCG00000003909;ENSSSCG00000005096;ENSSSCG00000005215;ENSSSCG00000007203;ENSSSCG00000007477;ENSSSCG00000008467;ENSSSCG00000009134;ENSSSCG00000009172;ENSSSCG00000010081;ENSSSCG00000010440;ENSSSCG00000010548;ENSSSCG00000010872;ENSSSCG00000011131;ENSSSCG00000011251;ENSSSCG00000012825;…	K04441+K05872+K04379+K04456+K00922+K07203+K02649+K08268+K04447+K03097+K17332+K15420+K04357+K04348+K04371+K01110+K04467+K04456+K18052+K04729+K07210+K02649+K02649+K04433+K04692+K04688+K04361+K05403+K05842+K04421+K07293+K07827+K06470+K07293+K00922+K07828+K04687+K10784+K04432+K06268+K04441+K04456+K06451
Organismal Systems	Nervous system	Serotonergic synapse	35	114	0.953554	1	ko04726	ENSSSCG00000000046;ENSSSCG00000000682;ENSSSCG00000003256;ENSSSCG00000004737;ENSSSCG00000006824;ENSSSCG00000007520;ENSSSCG00000007669;ENSSSCG00000010081;ENSSSCG00000011399;ENSSSCG00000011681;ENSSSCG00000012022;ENSSSCG00000013034;ENSSSCG00000013771;ENSSSCG00000014213;ENSSSCG00000014428;ENSSSCG00000015407;ENSSSCG00000016273;ENSSSCG00000016494;ENSSSCG00000016621;ENSSSCG00000017980;ENSSSCG00000021890;…	K07414+K07825+K19663+K16342+K04630+K04632+K04537+K04371+K04630+K04964+K04520+K05858+K04345+K04943+K04160+K04630+K04157+K04365+K04892+K08021+K04536+K01593+K04544+K00274+K04958+K07827+K07826+K04540+K07828+K04632+K02187+K04997+K16342+K04538+K04345
Organismal Systems	Immune system	T cell receptor signaling pathway	48	152	0.954136	1	ko04660	ENSSSCG00000001556;ENSSSCG00000001703;ENSSSCG00000002383;ENSSSCG00000002989;ENSSSCG00000003395;ENSSSCG00000003520;ENSSSCG00000003909;ENSSSCG00000004334;ENSSSCG00000004917;ENSSSCG00000005015;ENSSSCG00000005743;ENSSSCG00000007477;ENSSSCG00000008213;ENSSSCG00000008217;ENSSSCG00000008478;ENSSSCG00000009172;ENSSSCG00000010081;ENSSSCG00000010380;ENSSSCG00000010548;ENSSSCG00000010872;ENSSSCG00000010908;…	K04441+K05872+K04379+K04456+K00922+K04393+K02649+K04427+K07369+K03099+K05730+K17332+K06459+K06458+K03099+K04348+K04371+K04440+K04467+K04456+K06478+K18052+K12076+K04410+K07210+K02649+K04440+K02649+K04364+K04513+K22517+K06713+K02089+K05733+K07368+K07365+K07827+K06470+K00922+K07828+K04687+K10784+K06268+K06276+K07363+K04441+K04456+K06451
Metabolism	Carbohydrate metabolism	Ascorbate and aldarate metabolism	5	22	0.957979	1	ko00053	ENSSSCG00000003168;ENSSSCG00000018041;ENSSSCG00000023749;ENSSSCG00000030150;ENSSSCG00000034976	K00128+K00128+K00469+K00012+K00699
Organismal Systems	Environmental adaptation	Circadian entrainment	32	106	0.959036	1	ko04713	ENSSSCG00000000175;ENSSSCG00000000682;ENSSSCG00000002383;ENSSSCG00000003256;ENSSSCG00000006824;ENSSSCG00000007520;ENSSSCG00000007669;ENSSSCG00000009856;ENSSSCG00000010081;ENSSSCG00000011399;ENSSSCG00000012638;ENSSSCG00000013034;ENSSSCG00000013771;ENSSSCG00000015407;ENSSSCG00000017101;ENSSSCG00000017562;ENSSSCG00000021890;ENSSSCG00000022068;ENSSSCG00000023437;ENSSSCG00000024377;ENSSSCG00000028092;…	K08046+K07825+K04379+K19663+K04630+K04632+K04537+K13240+K04371+K04630+K05199+K05858+K04345+K04630+K08042+K04854+K04536+K04544+K04958+K04445+K07826+K21945+K05200+K04540+K04632+K04963+K07843+K04855+K04997+K04538+K04515+K04345
Organismal Systems	Circulatory system	Vascular smooth muscle contraction	42	137	0.967038	1	ko04270	ENSSSCG00000000175;ENSSSCG00000003256;ENSSSCG00000004737;ENSSSCG00000005322;ENSSSCG00000006461;ENSSSCG00000006572;ENSSSCG00000007520;ENSSSCG00000007527;ENSSSCG00000008294;ENSSSCG00000008540;ENSSSCG00000008629;ENSSSCG00000010081;ENSSSCG00000010325;ENSSSCG00000010447;ENSSSCG00000011131;ENSSSCG00000011695;ENSSSCG00000011867;ENSSSCG00000012913;ENSSSCG00000013034;ENSSSCG00000013771;ENSSSCG00000015129;…	K08046+K19663+K16342+K12324+K07532+K12323+K04632+K05227+K12315+K06269+K17388+K04371+K04936+K12313+K18052+K04166+K00907+K06269+K05858+K04345+K07532+K04577+K04365+K12327+K08042+K04514+K04513+K04958+K04263+K17457+K00907+K04939+K04635+K04941+K04632+K12332+K12755+K16342+K06270+K04639+K12751+K04345
Organismal Systems	Sensory system	Phototransduction	7	30	0.969661	1	ko04744	ENSSSCG00000001637;ENSSSCG00000011675;ENSSSCG00000016301;ENSSSCG00000021890;ENSSSCG00000025345;ENSSSCG00000035402;ENSSSCG00000042718	K08328+K00909+K19627+K04536+K12321+K13765+K04631
Organismal Systems	Endocrine system	Melanogenesis	33	111	0.969975	1	ko04916	ENSSSCG00000000175;ENSSSCG00000000759;ENSSSCG00000003256;ENSSSCG00000006824;ENSSSCG00000007520;ENSSSCG00000008241;ENSSSCG00000009679;ENSSSCG00000009751;ENSSSCG00000010081;ENSSSCG00000010638;ENSSSCG00000011399;ENSSSCG00000011514;ENSSSCG00000013034;ENSSSCG00000013263;ENSSSCG00000013771;ENSSSCG00000014920;ENSSSCG00000015407;ENSSSCG00000016520;ENSSSCG00000016617;ENSSSCG00000016628;ENSSSCG00000017101;…	K08046+K00444+K19663+K04630+K04632+K04490+K02329+K02842+K04371+K04491+K04630+K09455+K05858+K09048+K04345+K02354+K04630+K09048+K01558+K00182+K08042+K01384+K02842+K01064+K02353+K07827+K07828+K02375+K04632+K05461+K00444+K04515+K04345
Metabolism	Carbohydrate metabolism	Starch and sucrose metabolism	9	37	0.971911	1	ko00500	ENSSSCG00000003812;ENSSSCG00000008368;ENSSSCG00000008773;ENSSSCG00000010253;ENSSSCG00000012000;ENSSSCG00000014048;ENSSSCG00000014838;ENSSSCG00000016751;ENSSSCG00000038044	K01835+K00963+K15779+K00844+K00700+K00844+K11809+K12407+K00750
Metabolism	Lipid metabolism	Arachidonic acid metabolism	17	63	0.973765	1	ko00590	ENSSSCG00000000891;ENSSSCG00000004737;ENSSSCG00000009194;ENSSSCG00000010056;ENSSSCG00000012053;ENSSSCG00000013842;ENSSSCG00000017980;ENSSSCG00000020706;ENSSSCG00000021973;ENSSSCG00000022655;ENSSSCG00000026554;ENSSSCG00000026914;ENSSSCG00000027903;ENSSSCG00000034756;ENSSSCG00000036438;ENSSSCG00000037292;ENSSSCG00000038094	K01254+K16342+K04097+K18592+K00084+K17726+K08021+K00079+K00432+K05309+K15717+K16817+K17726+K14621+K00432+K16342+K00432
Organismal Systems	Sensory system	Inflammatory mediator regulation of TRP channels	32	109	0.974334	1	ko04750	ENSSSCG00000000175;ENSSSCG00000001556;ENSSSCG00000003256;ENSSSCG00000003395;ENSSSCG00000003909;ENSSSCG00000004737;ENSSSCG00000007334;ENSSSCG00000007520;ENSSSCG00000008540;ENSSSCG00000009929;ENSSSCG00000010380;ENSSSCG00000011131;ENSSSCG00000012913;ENSSSCG00000013034;ENSSSCG00000013771;ENSSSCG00000013900;ENSSSCG00000014010;ENSSSCG00000014091;ENSSSCG00000016273;ENSSSCG00000016958;ENSSSCG00000017101;…	K08046+K04441+K19663+K00922+K02649+K16342+K05704+K04632+K06269+K04973+K04440+K18052+K06269+K05858+K04345+K02649+K04440+K04234+K04157+K02649+K08042+K04433+K04958+K03916+K00922+K02582+K04632+K04432+K16342+K04441+K04515+K04345
Organismal Systems	Nervous system	Long-term potentiation	18	67	0.977992	1	ko04720	ENSSSCG00000003256;ENSSSCG00000004022;ENSSSCG00000006785;ENSSSCG00000008540;ENSSSCG00000009172;ENSSSCG00000010081;ENSSSCG00000012163;ENSSSCG00000012913;ENSSSCG00000013034;ENSSSCG00000013771;ENSSSCG00000016494;ENSSSCG00000023437;ENSSSCG00000026969;ENSSSCG00000032477;ENSSSCG00000032595;ENSSSCG00000036115;ENSSSCG00000039535;ENSSSCG00000040920	K19663+K04373+K04353+K06269+K04348+K04371+K04373+K06269+K05858+K04345+K04365+K04958+K07827+K07828+K07836+K06268+K04515+K04345
Metabolism	Xenobiotics biodegradation and metabolism	Drug metabolism - cytochrome P450	13	52	0.982166	1	ko00982	ENSSSCG00000006325;ENSSSCG00000006821;ENSSSCG00000009182;ENSSSCG00000009184;ENSSSCG00000009185;ENSSSCG00000009194;ENSSSCG00000023215;ENSSSCG00000028501;ENSSSCG00000030271;ENSSSCG00000031736;ENSSSCG00000034976;ENSSSCG00000035615;ENSSSCG00000035836	K00799+K00799+K13951+K13980+K00121+K04097+K00274+K00129+K00799+K00799+K00699+K13299+K00799
Organismal Systems	Nervous system	GABAergic synapse	26	93	0.982408	1	ko04727	ENSSSCG00000000175;ENSSSCG00000000682;ENSSSCG00000000749;ENSSSCG00000000808;ENSSSCG00000002285;ENSSSCG00000003256;ENSSSCG00000006824;ENSSSCG00000007334;ENSSSCG00000007669;ENSSSCG00000011399;ENSSSCG00000011577;ENSSSCG00000013771;ENSSSCG00000015407;ENSSSCG00000016056;ENSSSCG00000016083;ENSSSCG00000017101;ENSSSCG00000017316;ENSSSCG00000021890;ENSSSCG00000022068;ENSSSCG00000025981;ENSSSCG00000028092;…	K08046+K07825+K05045+K14207+K15376+K19663+K04630+K05704+K04537+K04630+K05034+K04345+K04630+K01425+K15375+K08042+K06027+K04536+K04544+K14992+K07826+K05046+K04540+K01580+K04538+K04345
Organismal Systems	Sensory system	Phototransduction - fly	7	32	0.982732	1	ko04745	ENSSSCG00000007585;ENSSSCG00000009956;ENSSSCG00000013034;ENSSSCG00000023437;ENSSSCG00000028355;ENSSSCG00000030274;ENSSSCG00000039535	K05692+K00910+K05858+K04958+K05692+K13807+K04515
Human Diseases	Substance dependence	Morphine addiction	26	94	0.985351	1	ko05032	ENSSSCG00000000175;ENSSSCG00000000297;ENSSSCG00000000682;ENSSSCG00000001810;ENSSSCG00000003256;ENSSSCG00000004165;ENSSSCG00000006824;ENSSSCG00000007520;ENSSSCG00000007669;ENSSSCG00000009956;ENSSSCG00000011399;ENSSSCG00000013771;ENSSSCG00000015407;ENSSSCG00000016668;ENSSSCG00000016929;ENSSSCG00000017101;ENSSSCG00000021059;ENSSSCG00000021890;ENSSSCG00000022068;ENSSSCG00000028092;ENSSSCG00000032197;…	K08046+K13755+K07825+K18437+K19663+K18436+K04630+K04632+K04537+K00910+K04630+K04345+K04630+K13755+K13293+K08042+K04265+K04536+K04544+K07826+K04540+K04632+K08291+K04997+K04538+K04345
Human Diseases	Cancer: overview	Chemical carcinogenesis - DNA adducts	16	63	0.98669	1	ko05204	ENSSSCG00000005663;ENSSSCG00000006325;ENSSSCG00000006646;ENSSSCG00000006821;ENSSSCG00000009182;ENSSSCG00000009184;ENSSSCG00000009185;ENSSSCG00000009194;ENSSSCG00000010853;ENSSSCG00000020706;ENSSSCG00000028501;ENSSSCG00000030271;ENSSSCG00000031736;ENSSSCG00000034976;ENSSSCG00000035615;ENSSSCG00000035836	K00816+K00799+K09097+K00799+K13951+K13980+K00121+K04097+K01253+K00079+K00129+K00799+K00799+K00699+K13299+K00799
Environmental Information Processing	Signal transduction	cAMP signaling pathway	72	232	0.987372	1	ko04024	ENSSSCG00000000006;ENSSSCG00000000175;ENSSSCG00000000443;ENSSSCG00000001589;ENSSSCG00000002383;ENSSSCG00000002989;ENSSSCG00000003018;ENSSSCG00000003183;ENSSSCG00000003395;ENSSSCG00000003569;ENSSSCG00000003788;ENSSSCG00000003909;ENSSSCG00000004018;ENSSSCG00000005400;ENSSSCG00000005743;ENSSSCG00000006296;ENSSSCG00000006572;ENSSSCG00000006785;ENSSSCG00000006824;ENSSSCG00000007520;ENSSSCG00000007527;…	K07294+K08046+K16797+K04581+K04379+K04456+K07188+K07829+K00922+K05742+K04260+K02649+K05702+K05213+K05730+K01540+K12323+K04353+K04630+K04632+K05227+K05853+K06269+K17388+K06231+K04371+K04440+K05860+K04456+K04630+K01540+K05731+K05199+K05850+K06269+K09048+K04345+K02649+K04440+K12490+K04160+K01538+K04630+K04351+K04365+K09048+K06230+K13293+K02649+K08042+K00232+K01115+K04265+K04514+K04513+K05850+K00922+…
Cellular Processes	Cell growth and death	Ferroptosis	15	60	0.987379	1	ko04216	ENSSSCG00000001488;ENSSSCG00000003153;ENSSSCG00000004370;ENSSSCG00000010320;ENSSSCG00000011639;ENSSSCG00000011700;ENSSSCG00000011848;ENSSSCG00000012583;ENSSSCG00000015784;ENSSSCG00000016223;ENSSSCG00000017950;ENSSSCG00000022649;ENSSSCG00000027205;ENSSSCG00000031789;ENSSSCG00000037549	K11204+K13625+K08339+K15040+K14736+K13624+K06503+K01897+K01897+K01897+K04451+K13869+K13515+K01897+K11205
Organismal Systems	Digestive system	Pancreatic secretion	28	102	0.989529	1	ko04972	ENSSSCG00000000175;ENSSSCG00000003256;ENSSSCG00000003569;ENSSSCG00000006296;ENSSSCG00000006785;ENSSSCG00000006932;ENSSSCG00000007520;ENSSSCG00000007805;ENSSSCG00000010325;ENSSSCG00000011676;ENSSSCG00000011681;ENSSSCG00000012769;ENSSSCG00000012875;ENSSSCG00000013034;ENSSSCG00000013848;ENSSSCG00000015084;ENSSSCG00000016557;ENSSSCG00000016928;ENSSSCG00000017101;ENSSSCG00000022080;ENSSSCG00000023437;…	K08046+K19663+K05742+K01540+K04353+K05030+K04632+K05853+K04936+K01540+K04964+K05850+K14077+K05858+K07901+K01538+K08779+K07884+K08042+K04513+K04958+K05850+K12298+K07904+K07836+K04632+K04392+K07886
Human Diseases	Endocrine and metabolic disease	Maturity onset diabetes of the young	5	27	0.991352	1	ko04950	ENSSSCG00000009919;ENSSSCG00000016751;ENSSSCG00000024975;ENSSSCG00000031356;ENSSSCG00000036314	K08036+K12407+K08027+K06054+K08024
Environmental Information Processing	Membrane transport	ABC transporters	14	59	0.992644	1	ko02010	ENSSSCG00000000571;ENSSSCG00000001680;ENSSSCG00000007874;ENSSSCG00000008051;ENSSSCG00000012006;ENSSSCG00000012424;ENSSSCG00000013378;ENSSSCG00000015390;ENSSSCG00000017255;ENSSSCG00000017256;ENSSSCG00000027986;ENSSSCG00000028620;ENSSSCG00000029990;ENSSSCG00000032298	K05033+K05674+K05665+K05643+K05670+K05662+K05032+K05658+K05648+K05649+K05655+K05677+K23125+K05671
Human Diseases	Immune disease	Primary immunodeficiency	9	43	0.994471	1	ko05340	ENSSSCG00000008213;ENSSSCG00000008217;ENSSSCG00000009938;ENSSSCG00000010908;ENSSSCG00000012825;ENSSSCG00000021255;ENSSSCG00000025042;ENSSSCG00000036310;ENSSSCG00000040140	K06459+K06458+K03648+K06478+K07210+K01488+K06713+K08062+K06451
Human Diseases	Infectious disease: parasitic	Chagas disease	48	167	0.994646	1	ko05142	ENSSSCG00000000708;ENSSSCG00000000799;ENSSSCG00000001556;ENSSSCG00000002383;ENSSSCG00000002989;ENSSSCG00000003395;ENSSSCG00000003909;ENSSSCG00000004505;ENSSSCG00000005382;ENSSSCG00000006824;ENSSSCG00000007520;ENSSSCG00000008712;ENSSSCG00000009657;ENSSSCG00000010081;ENSSSCG00000010380;ENSSSCG00000010448;ENSSSCG00000010548;ENSSSCG00000010816;ENSSSCG00000010872;ENSSSCG00000011226;ENSSSCG00000011251;…	K03158+K04733+K04441+K04379+K04456+K00922+K02649+K04500+K04674+K04630+K04632+K04354+K04354+K04371+K04440+K04390+K04467+K13376+K04456+K04388+K04729+K04630+K07210+K05858+K08057+K02649+K04440+K04382+K04630+K04382+K02649+K03456+K05842+K03982+K10169+K03916+K04398+K04354+K04635+K03456+K00922+K02373+K04687+K04632+K10784+K04441+K04456+K06451
Human Diseases	Infectious disease: parasitic	African trypanosomiasis	10	47	0.995177	1	ko05143	ENSSSCG00000003256;ENSSSCG00000007978;ENSSSCG00000010448;ENSSSCG00000011251;ENSSSCG00000013034;ENSSSCG00000013655;ENSSSCG00000014091;ENSSSCG00000014725;ENSSSCG00000014727;ENSSSCG00000032963	K19663+K13822+K04390+K04729+K05858+K06490+K04234+K13823+K13823+K04687
Organismal Systems	Immune system	Leukocyte transendothelial migration	58	198	0.995371	1	ko04670	ENSSSCG00000000137;ENSSSCG00000001556;ENSSSCG00000001966;ENSSSCG00000003256;ENSSSCG00000003395;ENSSSCG00000003520;ENSSSCG00000003691;ENSSSCG00000003909;ENSSSCG00000004018;ENSSSCG00000004058;ENSSSCG00000005743;ENSSSCG00000006785;ENSSSCG00000006824;ENSSSCG00000007585;ENSSSCG00000007680;ENSSSCG00000007718;ENSSSCG00000007722;ENSSSCG00000008629;ENSSSCG00000009664;ENSSSCG00000010313;ENSSSCG00000011101;…	K08012+K04441+K13709+K19663+K00922+K04393+K12757+K02649+K05702+K08007+K05730+K04353+K04630+K05692+K12756+K06087+K08011+K17388+K05871+K05700+K05719+K04630+K05763+K08013+K05690+K06490+K02649+K05691+K06785+K04630+K04351+K06483+K02649+K06471+K06087+K04514+K04513+K06087+K07293+K12753+K05692+K05726+K07293+K00922+K08009+K08015+K06514+K07836+K10031+K04392+K06533+K06274+K12755+K05691+K05699+K07363+K05725+…
Metabolism	Lipid metabolism	Linoleic acid metabolism	4	25	0.995505	1	ko00591	ENSSSCG00000004737;ENSSSCG00000026914;ENSSSCG00000034756;ENSSSCG00000037292	K16342+K16817+K14621+K16342
Organismal Systems	Digestive system	Bile secretion	19	79	0.996767	1	ko04976	ENSSSCG00000000175;ENSSSCG00000003569;ENSSSCG00000006296;ENSSSCG00000007520;ENSSSCG00000009759;ENSSSCG00000010036;ENSSSCG00000010853;ENSSSCG00000011676;ENSSSCG00000011755;ENSSSCG00000013771;ENSSSCG00000014080;ENSSSCG00000014213;ENSSSCG00000015084;ENSSSCG00000015390;ENSSSCG00000017101;ENSSSCG00000028512;ENSSSCG00000033041;ENSSSCG00000033190;ENSSSCG00000040920	K08046+K05742+K01540+K04632+K13885+K14158+K01253+K01540+K14349+K04345+K00021+K04943+K01538+K05658+K08042+K12473+K04632+K09864+K04345
Genetic Information Processing	Translation	Ribosome	65	223	0.997479	1	ko03010	ENSSSCG00000001502;ENSSSCG00000001638;ENSSSCG00000001658;ENSSSCG00000001692;ENSSSCG00000004177;ENSSSCG00000004945;ENSSSCG00000005006;ENSSSCG00000005169;ENSSSCG00000005996;ENSSSCG00000006899;ENSSSCG00000007749;ENSSSCG00000008113;ENSSSCG00000008183;ENSSSCG00000008990;ENSSSCG00000009019;ENSSSCG00000009146;ENSSSCG00000009303;ENSSSCG00000011179;ENSSSCG00000012842;ENSSSCG00000013118;ENSSSCG00000013656;…	K02964+K02946+K02886+K02963+K02951+K02930+K02929+K02991+K02871+K02932+K02961+K02988+K02907+K02863+K02984+K02915+K02889+K02906+K02943+K02878+K02926+K02882+K02900+K02898+K02923+K02864+K02884+K02916+K02971+K02978+K02868+K02879+K02873+K02896+K02911+K02901+K02883+K02939+K02898+K02997+K02938+K02876+K02924+K02993+K02954+K02935+K02887+K02981+K02913+K02956+K02880+K02891+K02975+K02921+K02877+K02998+K02948+…
Human Diseases	Infectious disease: viral	Human T-cell leukemia virus 1 infection	107	349	0.998063	1	ko05166	ENSSSCG00000000175;ENSSSCG00000000265;ENSSSCG00000000708;ENSSSCG00000000844;ENSSSCG00000001396;ENSSSCG00000001398;ENSSSCG00000001430;ENSSSCG00000001661;ENSSSCG00000001986;ENSSSCG00000002383;ENSSSCG00000002855;ENSSSCG00000002989;ENSSSCG00000003395;ENSSSCG00000003909;ENSSSCG00000003949;ENSSSCG00000004505;ENSSSCG00000004524;ENSSSCG00000004588;ENSSSCG00000005317;ENSSSCG00000005382;ENSSSCG00000005965;…	K08046+K02365+K03158+K08065+K06751+K06751+K09049+K04378+K17334+K04379+K06626+K04456+K00922+K02649+K03363+K04500+K04501+K21770+K06271+K04674+K04377+K00787+K02330+K17454+K17332+K08874+K03348+K09341+K05433+K04348+K06618+K07936+K04371+K15040+K04440+K01110+K04467+K02180+K13376+K04456+K06724+K04388+K12076+K05863+K07210+K04502+K11304+K09438+K09048+K09063+K15304+K06490+K08057+K04345+K02649+K15309+K04440+…
Organismal Systems	Immune system	Hematopoietic cell lineage	26	106	0.998717	1	ko04640	ENSSSCG00000000293;ENSSSCG00000001849;ENSSSCG00000006452;ENSSSCG00000007817;ENSSSCG00000008213;ENSSSCG00000008217;ENSSSCG00000009046;ENSSSCG00000009314;ENSSSCG00000011723;ENSSSCG00000011848;ENSSSCG00000013115;ENSSSCG00000015405;ENSSSCG00000015955;ENSSSCG00000016009;ENSSSCG00000016885;ENSSSCG00000016887;ENSSSCG00000017306;ENSSSCG00000017488;ENSSSCG00000023909;ENSSSCG00000025795;ENSSSCG00000028331;…	K06484+K11140+K06448+K05071+K06459+K06458+K06575+K05092+K01389+K06503+K06455+K06259+K06485+K06483+K06480+K06481+K06493+K05423+K06854+K05061+K04387+K06262+K06475+K05461+K06474+K06451
Organismal Systems	Digestive system	Salivary secretion	19	83	0.998753	1	ko04970	ENSSSCG00000000175;ENSSSCG00000003256;ENSSSCG00000003569;ENSSSCG00000006296;ENSSSCG00000007520;ENSSSCG00000009856;ENSSSCG00000010325;ENSSSCG00000011676;ENSSSCG00000012769;ENSSSCG00000013034;ENSSSCG00000013771;ENSSSCG00000015084;ENSSSCG00000017101;ENSSSCG00000023437;ENSSSCG00000027898;ENSSSCG00000033041;ENSSSCG00000033958;ENSSSCG00000034868;ENSSSCG00000040920	K08046+K19663+K05742+K01540+K04632+K13240+K04936+K01540+K05850+K05858+K04345+K01538+K08042+K04958+K05850+K04632+K04963+K13504+K04345
Environmental Information Processing	Signaling molecules and interaction	Viral protein interaction with cytokine and cytokine receptor	18	81	0.999116	1	ko04061	ENSSSCG00000000708;ENSSSCG00000008159;ENSSSCG00000008959;ENSSSCG00000011630;ENSSSCG00000012402;ENSSSCG00000016184;ENSSSCG00000016322;ENSSSCG00000016916;ENSSSCG00000024311;ENSSSCG00000026707;ENSSSCG00000032777;ENSSSCG00000033457;ENSSSCG00000034973;ENSSSCG00000036445;ENSSSCG00000037579;ENSSSCG00000038162;ENSSSCG00000039874;ENSSSCG00000044762	K03158+K05173+K05505+K04186+K04188+K05050+K04304+K05060+K04177+K04193+K05416+K05511+K10031+K10032+K10029+K16062+K21096+K16597
Environmental Information Processing	Signal transduction	NF-kappa B signaling pathway	40	155	0.999452	1	ko04064	ENSSSCG00000000087;ENSSSCG00000000708;ENSSSCG00000000755;ENSSSCG00000000799;ENSSSCG00000001009;ENSSSCG00000002525;ENSSSCG00000004110;ENSSSCG00000004154;ENSSSCG00000004334;ENSSSCG00000004917;ENSSSCG00000006250;ENSSSCG00000007203;ENSSSCG00000008959;ENSSSCG00000010312;ENSSSCG00000010548;ENSSSCG00000011131;ENSSSCG00000011251;ENSSSCG00000012203;ENSSSCG00000012825;ENSSSCG00000013655;ENSSSCG00000021068;…	K04403+K03158+K16072+K04733+K02861+K03174+K04404+K11859+K04427+K07369+K05854+K03097+K05505+K01348+K04467+K18052+K04729+K12793+K07210+K06490+K09849+K10577+K05480+K16065+K05403+K24070+K05842+K04725+K04728+K07368+K05399+K12646+K10784+K10031+K04570+K03171+K04402+K16062+K09253+K08601
Metabolism	Metabolism of cofactors and vitamins	Retinol metabolism	11	59	0.99958	1	ko00830	ENSSSCG00000000419;ENSSSCG00000002013;ENSSSCG00000002296;ENSSSCG00000008237;ENSSSCG00000008311;ENSSSCG00000009182;ENSSSCG00000009184;ENSSSCG00000009185;ENSSSCG00000027854;ENSSSCG00000033669;ENSSSCG00000034976	K11154+K11147+K11152+K09516+K12664+K13951+K13980+K00121+K13369+K11151+K00699
Organismal Systems	Digestive system	Fat digestion and absorption	7	44	0.99961	1	ko04975	ENSSSCG00000001435;ENSSSCG00000003839;ENSSSCG00000009759;ENSSSCG00000015405;ENSSSCG00000028671;ENSSSCG00000032985;ENSSSCG00000038322	K13509+K01080+K13885+K06259+K12298+K14455+K11160
Environmental Information Processing	Signal transduction	Calcium signaling pathway	67	249	0.999906	1	ko04020	ENSSSCG00000000297;ENSSSCG00000002315;ENSSSCG00000003000;ENSSSCG00000003156;ENSSSCG00000003256;ENSSSCG00000003788;ENSSSCG00000006745;ENSSSCG00000007520;ENSSSCG00000007788;ENSSSCG00000007805;ENSSSCG00000008762;ENSSSCG00000008841;ENSSSCG00000009172;ENSSSCG00000009664;ENSSSCG00000009856;ENSSSCG00000009879;ENSSSCG00000010101;ENSSSCG00000010320;ENSSSCG00000010330;ENSSSCG00000010483;ENSSSCG00000011111;…	K13755+K05849+K00911+K23450+K19663+K04260+K23445+K04632+K00871+K05853+K18196+K04363+K04348+K05871+K13240+K16896+K05221+K15040+K09565+K05860+K08794+K08794+K04166+K00907+K07190+K05863+K05850+K14077+K05858+K04345+K04258+K05862+K04160+K16059+K05863+K04157+K13755+K08042+K05857+K04854+K05084+K04361+K05215+K05089+K04958+K16057+K00476+K03916+K23449+K05850+K00907+K04150+K04635+K05849+K04718+K04130+K04632+…
Environmental Information Processing	Signal transduction	Rap1 signaling pathway	100	351	0.999923	1	ko04015	ENSSSCG00000000175;ENSSSCG00000001556;ENSSSCG00000001695;ENSSSCG00000001975;ENSSSCG00000002332;ENSSSCG00000002950;ENSSSCG00000002989;ENSSSCG00000003140;ENSSSCG00000003183;ENSSSCG00000003256;ENSSSCG00000003395;ENSSSCG00000003520;ENSSSCG00000003909;ENSSSCG00000004018;ENSSSCG00000005317;ENSSSCG00000005457;ENSSSCG00000005738;ENSSSCG00000005743;ENSSSCG00000006530;ENSSSCG00000006767;ENSSSCG00000006785;…	K08046+K04441+K05448+K06070+K17701+K17703+K04456+K22429+K07829+K19663+K00922+K04393+K02649+K05702+K06271+K04289+K08732+K05730+K05462+K06112+K04353+K04630+K05704+K04632+K04359+K05692+K06070+K04363+K05098+K04357+K04358+K04371+K17702+K05860+K04456+K05719+K04237+K04630+K05631+K06069+K05731+K04275+K08013+K12361+K05858+K16858+K05690+K02649+K05095+K08020+K12490+K04630+K05449+K04362+K04351+K06082+K04365+…
Organismal Systems	Immune system	Th17 cell differentiation	38	158	0.999924	1	ko04659	ENSSSCG00000001474;ENSSSCG00000001556;ENSSSCG00000001701;ENSSSCG00000001703;ENSSSCG00000002383;ENSSSCG00000002535;ENSSSCG00000003413;ENSSSCG00000004505;ENSSSCG00000004524;ENSSSCG00000004576;ENSSSCG00000005096;ENSSSCG00000005215;ENSSSCG00000005382;ENSSSCG00000006328;ENSSSCG00000007477;ENSSSCG00000007816;ENSSSCG00000007817;ENSSSCG00000009172;ENSSSCG00000010081;ENSSSCG00000010380;ENSSSCG00000010548;…	K08525+K04441+K04079+K05872+K04379+K04079+K07203+K04500+K04501+K08532+K08268+K04447+K04674+K08526+K17332+K05075+K05071+K04348+K04371+K04440+K04467+K18052+K04388+K07210+K11219+K19598+K04440+K05060+K04692+K08527+K05492+K04687+K10784+K08367+K06268+K04441+K06451+K11225
Cellular Processes	Transport and catabolism	Phagosome	61	234	0.999953	1	ko04145	ENSSSCG00000000137;ENSSSCG00000000190;ENSSSCG00000000194;ENSSSCG00000000293;ENSSSCG00000001379;ENSSSCG00000001396;ENSSSCG00000001398;ENSSSCG00000003749;ENSSSCG00000004190;ENSSSCG00000006054;ENSSSCG00000006138;ENSSSCG00000006524;ENSSSCG00000007523;ENSSSCG00000007585;ENSSSCG00000007722;ENSSSCG00000008056;ENSSSCG00000009555;ENSSSCG00000009759;ENSSSCG00000009766;ENSSSCG00000009856;ENSSSCG00000010103;…	K08012+K07374+K07374+K06484+K07375+K06751+K06751+K00914+K08488+K02148+K02146+K04659+K07375+K05692+K08011+K02155+K06528+K13885+K02154+K13240+K07374+K05719+K10416+K10956+K06503+K06528+K06563+K08057+K04659+K08054+K10415+K06259+K13884+K10415+K00921+K07374+K02151+K06481+K06493+K08517+K10169+K05692+K02147+K08009+K02149+K07375+K10414+K04392+K07342+K06751+K10416+K03662+K07887+K08492+K09481+K07375+K10062+…
Environmental Information Processing	Signaling molecules and interaction	Cytokine-cytokine receptor interaction	71	269	0.999976	1	ko04060	ENSSSCG00000000136;ENSSSCG00000000232;ENSSSCG00000000233;ENSSSCG00000000363;ENSSSCG00000000442;ENSSSCG00000000708;ENSSSCG00000000765;ENSSSCG00000001727;ENSSSCG00000003386;ENSSSCG00000005203;ENSSSCG00000005382;ENSSSCG00000007501;ENSSSCG00000007816;ENSSSCG00000007817;ENSSSCG00000008159;ENSSSCG00000008959;ENSSSCG00000009051;ENSSSCG00000010376;ENSSSCG00000010448;ENSSSCG00000010816;ENSSSCG00000010974;…	K04738+K13594+K13567+K22679+K22689+K03158+K05164+K05157+K05146+K12967+K04674+K16621+K05075+K05071+K05173+K05505+K05433+K22674+K04390+K13376+K05059+K04388+K13596+K04186+K04188+K05077+K05076+K05421+K19598+K22673+K05490+K05156+K05469+K05050+K04304+K05060+K05423+K02583+K05500+K05480+K04664+K06854+K04177+K05062+K05492+K05061+K04193+K05149+K04387+K05493+K05496+K02582+K05416+K04687+K05130+K05511+K10031+…
Human Diseases	Immune disease	Systemic lupus erythematosus	36	157	0.999979	1	ko05322	ENSSSCG00000003701;ENSSSCG00000011877;ENSSSCG00000015938;ENSSSCG00000016856;ENSSSCG00000016861;ENSSSCG00000017202;ENSSSCG00000021411;ENSSSCG00000023971;ENSSSCG00000028561;ENSSSCG00000029130;ENSSSCG00000031713;ENSSSCG00000031751;ENSSSCG00000032609;ENSSSCG00000032769;ENSSSCG00000032963;ENSSSCG00000033451;ENSSSCG00000033566;ENSSSCG00000033606;ENSSSCG00000033721;ENSSSCG00000034475;ENSSSCG00000034688;…	K11087+K05413+K11090+K04000+K03995+K11253+K11252+K11253+K06470+K01327+K11251+K11254+K11251+K11251+K04687+K11251+K11254+K11251+K10784+K11251+K11254+K11254+K05699+K11253+K11251+K11252+K11251+K11252+K11251+K11252+K11254+K11251+K11252+K11251+K11254+K11251
Organismal Systems	Sensory system	Taste transduction	10	68	0.999993	1	ko04742	ENSSSCG00000000175;ENSSSCG00000000297;ENSSSCG00000000682;ENSSSCG00000000707;ENSSSCG00000001523;ENSSSCG00000010601;ENSSSCG00000013771;ENSSSCG00000016668;ENSSSCG00000032303;ENSSSCG00000040920	K08046+K13755+K07825+K04824+K04607+K19738+K04345+K13755+K01509+K04345
Organismal Systems	Immune system	Th1 and Th2 cell differentiation	28	135	0.999994	1	ko04658	ENSSSCG00000001556;ENSSSCG00000001703;ENSSSCG00000002383;ENSSSCG00000002555;ENSSSCG00000005215;ENSSSCG00000006709;ENSSSCG00000007067;ENSSSCG00000007477;ENSSSCG00000007817;ENSSSCG00000009060;ENSSSCG00000009172;ENSSSCG00000010081;ENSSSCG00000010380;ENSSSCG00000010548;ENSSSCG00000011131;ENSSSCG00000012825;ENSSSCG00000013648;ENSSSCG00000014010;ENSSSCG00000022155;ENSSSCG00000025176;ENSSSCG00000027726;…	K04441+K05872+K04379+K21635+K04447+K20994+K06052+K17332+K05071+K06061+K04348+K04371+K04440+K04467+K18052+K07210+K11219+K04440+K06053+K20995+K06051+K04687+K10784+K06061+K06268+K04441+K06451+K11225
Organismal Systems	Immune system	Antigen processing and presentation	20	107	0.999995	1	ko04612	ENSSSCG00000000844;ENSSSCG00000001396;ENSSSCG00000001398;ENSSSCG00000001611;ENSSSCG00000001701;ENSSSCG00000002004;ENSSSCG00000002452;ENSSSCG00000002535;ENSSSCG00000004700;ENSSSCG00000008213;ENSSSCG00000008217;ENSSSCG00000013746;ENSSSCG00000014020;ENSSSCG00000014292;ENSSSCG00000017385;ENSSSCG00000032963;ENSSSCG00000033721;ENSSSCG00000035650;ENSSSCG00000036310;ENSSSCG00000047932	K08065+K06751+K06751+K08064+K04079+K06697+K01369+K04079+K08056+K06459+K06458+K08057+K08054+K09489+K06698+K04687+K10784+K06751+K08062+K03283
Human Diseases	Substance dependence	Nicotine addiction	3	40	0.999998	1	ko05033	ENSSSCG00000005400;ENSSSCG00000012638;ENSSSCG00000030565	K05213+K05199+K05200
Environmental Information Processing	Signaling molecules and interaction	Neuroactive ligand-receptor interaction	62	404	1	1	ko04080	ENSSSCG00000001523;ENSSSCG00000001589;ENSSSCG00000001751;ENSSSCG00000003038;ENSSSCG00000003713;ENSSSCG00000003788;ENSSSCG00000004361;ENSSSCG00000005400;ENSSSCG00000005457;ENSSSCG00000006243;ENSSSCG00000006685;ENSSSCG00000007527;ENSSSCG00000008122;ENSSSCG00000008625;ENSSSCG00000008875;ENSSSCG00000009665;ENSSSCG00000010101;ENSSSCG00000010352;ENSSSCG00000011103;ENSSSCG00000011326;ENSSSCG00000011423;…	K04607+K04581+K04807+K05205+K04152+K04260+K05202+K05213+K04289+K18832+K04280+K05227+K04139+K04212+K04306+K04804+K05221+K05206+K04237+K04585+K04605+K04166+K04617+K04275+K04167+K05199+K01313+K04292+K22000+K04258+K04234+K04160+K04803+K04577+K04157+K04816+K04265+K05215+K04810+K05062+K05233+K04263+K03916+K04150+K04288+K05200+K08521+K04249+K08388+K04130+K05196+K04241+K04264+K03914+K12332+K05547+K04174+…
Environmental Information Processing	Signaling molecules and interaction	Cell adhesion molecules	51	280	1	1	ko04514	ENSSSCG00000001396;ENSSSCG00000001398;ENSSSCG00000001917;ENSSSCG00000002887;ENSSSCG00000003079;ENSSSCG00000003090;ENSSSCG00000003592;ENSSSCG00000003722;ENSSSCG00000005723;ENSSSCG00000006088;ENSSSCG00000006287;ENSSSCG00000006288;ENSSSCG00000006306;ENSSSCG00000006352;ENSSSCG00000007718;ENSSSCG00000008213;ENSSSCG00000008217;ENSSSCG00000008601;ENSSSCG00000010908;ENSSSCG00000011101;ENSSSCG00000011245;…	K06751+K06751+K06746+K06771+K06539+K06531+K16337+K06736+K16359+K16336+K06495+K06496+K06770+K06770+K06087+K06459+K06458+K06257+K06478+K05719+K06585+K05413+K06592+K06486+K06490+K06793+K06491+K06081+K06785+K06485+K06483+K16351+K06471+K07379+K06087+K06087+K06713+K05689+K07378+K06470+K05693+K16360+K06816+K06781+K06708+K10784+K06751+K06533+K05695+K06567+K06474
Organismal Systems	Immune system	Complement and coagulation cascades	20	161	1	1	ko04610	ENSSSCG00000000712;ENSSSCG00000008998;ENSSSCG00000009138;ENSSSCG00000009668;ENSSSCG00000010312;ENSSSCG00000010893;ENSSSCG00000012818;ENSSSCG00000013252;ENSSSCG00000015293;ENSSSCG00000016856;ENSSSCG00000016861;ENSSSCG00000024914;ENSSSCG00000025463;ENSSSCG00000025698;ENSSSCG00000026585;ENSSSCG00000027030;ENSSSCG00000027801;ENSSSCG00000035170;ENSSSCG00000035355;ENSSSCG00000038506	K03900+K03903+K01333+K17252+K01348+K04004+K03899+K01313+K04007+K04000+K03995+K01335+K03908+K03982+K06557+K03916+K06251+K19822+K03914+K04007
Organismal Systems	Immune system	Natural killer cell mediated cytotoxicity	33	187	1	1	ko04650	ENSSSCG00000000769;ENSSSCG00000003256;ENSSSCG00000003395;ENSSSCG00000003909;ENSSSCG00000004096;ENSSSCG00000005015;ENSSSCG00000005743;ENSSSCG00000006539;ENSSSCG00000007477;ENSSSCG00000008478;ENSSSCG00000009172;ENSSSCG00000009664;ENSSSCG00000010081;ENSSSCG00000010448;ENSSSCG00000013655;ENSSSCG00000013900;ENSSSCG00000016494;ENSSSCG00000016958;ENSSSCG00000017206;ENSSSCG00000022004;ENSSSCG00000026816;…	K04726+K19663+K00922+K02649+K07987+K03099+K05730+K06279+K17332+K03099+K04348+K05871+K04371+K04390+K06490+K02649+K04365+K02649+K04364+K07984+K07293+K07827+K07293+K00922+K07828+K04687+K05130+K02187+K04392+K06268+K05131+K17448+K17447
Organismal Systems	Immune system	Intestinal immune network for IgA production	8	99	1	1	ko04672	ENSSSCG00000009051;ENSSSCG00000011877;ENSSSCG00000016009;ENSSSCG00000025042;ENSSSCG00000028561;ENSSSCG00000033721;ENSSSCG00000034973;ENSSSCG00000036521	K05433+K05413+K06483+K06713+K06470+K10784+K10031+K05475
Organismal Systems	Sensory system	Olfactory transduction	14	1289	1	1	ko04740	ENSSSCG00000000297;ENSSSCG00000002315;ENSSSCG00000006059;ENSSSCG00000009956;ENSSSCG00000013771;ENSSSCG00000014766;ENSSSCG00000016668;ENSSSCG00000021890;ENSSSCG00000025345;ENSSSCG00000029567;ENSSSCG00000036418;ENSSSCG00000037241;ENSSSCG00000039535;ENSSSCG00000040920	K13755+K05849+K19695+K00910+K04345+K04257+K13755+K04536+K12321+K05849+K05849+K18154+K04515+K04345
Human Diseases	Endocrine and metabolic disease	Type I diabetes mellitus	12	98	1	1	ko04940	ENSSSCG00000001396;ENSSSCG00000001398;ENSSSCG00000008854;ENSSSCG00000010448;ENSSSCG00000011877;ENSSSCG00000015346;ENSSSCG00000016077;ENSSSCG00000028561;ENSSSCG00000032963;ENSSSCG00000033721;ENSSSCG00000035650;ENSSSCG00000036234	K06751+K06751+K01294+K04390+K05413+K19863+K04077+K06470+K04687+K10784+K06751+K01580
Human Diseases	Infectious disease: bacterial	Pertussis	21	165	1	1	ko05133	ENSSSCG00000000293;ENSSSCG00000000799;ENSSSCG00000001556;ENSSSCG00000001959;ENSSSCG00000002383;ENSSSCG00000003178;ENSSSCG00000006824;ENSSSCG00000010081;ENSSSCG00000010380;ENSSSCG00000011101;ENSSSCG00000011251;ENSSSCG00000011399;ENSSSCG00000012974;ENSSSCG00000014010;ENSSSCG00000014277;ENSSSCG00000015407;ENSSSCG00000022080;ENSSSCG00000022413;ENSSSCG00000024771;ENSSSCG00000034012;ENSSSCG00000038774	K06484+K04733+K04441+K05765+K04379+K05411+K04630+K04371+K04440+K05719+K04729+K04630+K05765+K04440+K09444+K04630+K04513+K05403+K05842+K02187+K04441
Human Diseases	Infectious disease: bacterial	Legionellosis	17	153	1	1	ko05134	ENSSSCG00000003460;ENSSSCG00000004489;ENSSSCG00000005300;ENSSSCG00000008359;ENSSSCG00000008959;ENSSSCG00000010260;ENSSSCG00000011251;ENSSSCG00000013992;ENSSSCG00000014028;ENSSSCG00000014305;ENSSSCG00000016077;ENSSSCG00000016714;ENSSSCG00000020964;ENSSSCG00000028157;ENSSSCG00000028786;ENSSSCG00000034012;ENSSSCG00000047932	K04399+K03231+K13525+K07874+K05505+K07953+K04729+K07937+K23561+K07953+K04077+K08738+K08517+K04398+K12807+K02187+K03283
Human Diseases	Infectious disease: parasitic	Leishmaniasis	19	167	1	1	ko05140	ENSSSCG00000000087;ENSSSCG00000000137;ENSSSCG00000000799;ENSSSCG00000001556;ENSSSCG00000002383;ENSSSCG00000004110;ENSSSCG00000004334;ENSSSCG00000004489;ENSSSCG00000005215;ENSSSCG00000007722;ENSSSCG00000010081;ENSSSCG00000010816;ENSSSCG00000011101;ENSSSCG00000011251;ENSSSCG00000016009;ENSSSCG00000031380;ENSSSCG00000031493;ENSSSCG00000032963;ENSSSCG00000038774	K04403+K08012+K04733+K04441+K04379+K04404+K04427+K03231+K04447+K08011+K04371+K13376+K05719+K04729+K06483+K13536+K08009+K04687+K04441
Human Diseases	Infectious disease: parasitic	Malaria	19	194	1	1	ko05144	ENSSSCG00000006088;ENSSSCG00000006288;ENSSSCG00000006524;ENSSSCG00000007978;ENSSSCG00000008601;ENSSSCG00000009046;ENSSSCG00000010816;ENSSSCG00000011251;ENSSSCG00000013655;ENSSSCG00000013916;ENSSSCG00000014725;ENSSSCG00000014727;ENSSSCG00000015405;ENSSSCG00000017277;ENSSSCG00000017488;ENSSSCG00000032963;ENSSSCG00000033721;ENSSSCG00000039243;ENSSSCG00000040701	K16336+K06496+K04659+K13822+K06257+K06575+K13376+K04729+K06490+K04659+K13823+K13823+K06259+K06471+K05423+K04687+K10784+K06508+K06576
Human Diseases	Infectious disease: parasitic	Amoebiasis	40	196	1	1	ko05146	ENSSSCG00000003256;ENSSSCG00000003395;ENSSSCG00000003709;ENSSSCG00000003909;ENSSSCG00000003914;ENSSSCG00000004195;ENSSSCG00000005710;ENSSSCG00000006452;ENSSSCG00000007520;ENSSSCG00000008959;ENSSSCG00000009545;ENSSSCG00000010313;ENSSSCG00000010816;ENSSSCG00000011377;ENSSSCG00000012571;ENSSSCG00000012572;ENSSSCG00000013034;ENSSSCG00000013771;ENSSSCG00000013900;ENSSSCG00000015326;ENSSSCG00000015444;…	K19663+K00922+K06240+K02649+K13279+K01476+K06247+K06448+K04632+K05505+K06237+K05700+K13376+K06243+K06237+K06237+K05858+K04345+K02649+K06236+K05636+K05635+K06244+K19720+K05717+K06237+K06237+K04000+K02649+K04387+K04635+K00922+K04687+K04632+K02187+K06236+K05699+K07887+K05725+K04345
Human Diseases	Infectious disease: bacterial	Staphylococcus aureus infection	12	206	1	1	ko05150	ENSSSCG00000000253;ENSSSCG00000006288;ENSSSCG00000009138;ENSSSCG00000010893;ENSSSCG00000013655;ENSSSCG00000017464;ENSSSCG00000021668;ENSSSCG00000024914;ENSSSCG00000027555;ENSSSCG00000028522;ENSSSCG00000029990;ENSSSCG00000033721	K07604+K06496+K01333+K04004+K06490+K07604+K07604+K01335+K21100+K07604+K23125+K10784
Human Diseases	Infectious disease: bacterial	Tuberculosis	58	267	1	1	ko05152	ENSSSCG00000000708;ENSSSCG00000000769;ENSSSCG00000000799;ENSSSCG00000000844;ENSSSCG00000001556;ENSSSCG00000001611;ENSSSCG00000002867;ENSSSCG00000002989;ENSSSCG00000003460;ENSSSCG00000003749;ENSSSCG00000003928;ENSSSCG00000004917;ENSSSCG00000005215;ENSSSCG00000006138;ENSSSCG00000006461;ENSSSCG00000007334;ENSSSCG00000008056;ENSSSCG00000009172;ENSSSCG00000009555;ENSSSCG00000009766;ENSSSCG00000010081;…	K03158+K04726+K04733+K08065+K04441+K08064+K10049+K04456+K04399+K00914+K08862+K07369+K04447+K02146+K07532+K05704+K02155+K04348+K06528+K02154+K04371+K04440+K13376+K04456+K04729+K04731+K06528+K06563+K04440+K04043+K07532+K04077+K08738+K14958+K08539+K04513+K05403+K08846+K07368+K10169+K04398+K07438+K05399+K04718+K02373+K04687+K02187+K10048+K06268+K08062+K03171+K03662+K07887+K10059+K04441+K04456+K04515+…
Human Diseases	Immune disease	Asthma	3	80	1	1	ko05310	ENSSSCG00000033721;ENSSSCG00000034506;ENSSSCG00000044762	K10784+K08090+K16597
Human Diseases	Immune disease	Autoimmune thyroid disease	8	99	1	1	ko05320	ENSSSCG00000001396;ENSSSCG00000001398;ENSSSCG00000010448;ENSSSCG00000011877;ENSSSCG00000028561;ENSSSCG00000031771;ENSSSCG00000033721;ENSSSCG00000035650	K06751+K06751+K04390+K05413+K06470+K04249+K10784+K06751
Human Diseases	Immune disease	Inflammatory bowel disease	10	118	1	1	ko05321	ENSSSCG00000004505;ENSSSCG00000004576;ENSSSCG00000007816;ENSSSCG00000007817;ENSSSCG00000008159;ENSSSCG00000010816;ENSSSCG00000017403;ENSSSCG00000032963;ENSSSCG00000033721;ENSSSCG00000040435	K04500+K08532+K05075+K05071+K05173+K13376+K04692+K04687+K10784+K11225
Human Diseases	Immune disease	Rheumatoid arthritis	20	231	1	1	ko05323	ENSSSCG00000001695;ENSSSCG00000002383;ENSSSCG00000006054;ENSSSCG00000006138;ENSSSCG00000008056;ENSSSCG00000008959;ENSSSCG00000009051;ENSSSCG00000009766;ENSSSCG00000010816;ENSSSCG00000011877;ENSSSCG00000013655;ENSSSCG00000016577;ENSSSCG00000028561;ENSSSCG00000028694;ENSSSCG00000032963;ENSSSCG00000033278;ENSSSCG00000033721;ENSSSCG00000034973;ENSSSCG00000036521;ENSSSCG00000037310	K05448+K04379+K02148+K02146+K02155+K05505+K05433+K02154+K13376+K05413+K06490+K02151+K06470+K02147+K04687+K02149+K10784+K10031+K05475+K03662
Human Diseases	Immune disease	Allograft rejection	8	89	1	1	ko05330	ENSSSCG00000001396;ENSSSCG00000001398;ENSSSCG00000010448;ENSSSCG00000011877;ENSSSCG00000028561;ENSSSCG00000032963;ENSSSCG00000033721;ENSSSCG00000035650	K06751+K06751+K04390+K05413+K06470+K04687+K10784+K06751
Human Diseases	Immune disease	Graft-versus-host disease	8	87	1	1	ko05332	ENSSSCG00000001396;ENSSSCG00000001398;ENSSSCG00000010448;ENSSSCG00000011877;ENSSSCG00000028561;ENSSSCG00000032963;ENSSSCG00000033721;ENSSSCG00000035650	K06751+K06751+K04390+K05413+K06470+K04687+K10784+K06751
Human Diseases	Cardiovascular disease	Viral myocarditis	25	199	1	1	ko05416	ENSSSCG00000000769;ENSSSCG00000001396;ENSSSCG00000001398;ENSSSCG00000002029;ENSSSCG00000003460;ENSSSCG00000003512;ENSSSCG00000005706;ENSSSCG00000007585;ENSSSCG00000009281;ENSSSCG00000011877;ENSSSCG00000013405;ENSSSCG00000013655;ENSSSCG00000016634;ENSSSCG00000016714;ENSSSCG00000024674;ENSSSCG00000028148;ENSSSCG00000028157;ENSSSCG00000028355;ENSSSCG00000028561;ENSSSCG00000030255;ENSSSCG00000033721;…	K04726+K06751+K06751+K17751+K04399+K03260+K06619+K05692+K12564+K05413+K03260+K06490+K06278+K08738+K08887+K10366+K04398+K05692+K06470+K03260+K10784+K02187+K04392+K06751+K04503
