# Supplementary material for: Construction of LncRNA-Related ceRNA Networks in Longissimus Dorsi Muscle of Jinfen White Pigs at Different Developmental Stages
Source: Curr Issues Mol Biol. 2024 Jan 2;46(1):340–54. doi: 10.3390/cimb46010022 (PMC10814722; doi:10.3390/cimb46010022)
Supplement: Supplementary file 1 [file cimb-46-00022-s001.zip › Supplementary file Table S4.xlsx]

## Sheet: JFW_180d vs JFW_90d 
Table S4: miRNA-mRNA regulatory networks.
JFW_180d vs JFW_90d mi up mRNA down				JFW_180d vs JFW_90d mi down mRNA up
sRNA		gene_id		sRNA		gene_id
ssc-miR-125a		XLOC_036400		ssc-miR-500-5p		100622077
ssc-miR-149		100525994		ssc-miR-493-3p		100624854
ssc-miR-149		100525994		ssc-miR-432-5p		100519304
ssc-miR-149		100515614		ssc-miR-127		100525245
ssc-miR-149		100624648		ssc-miR-744		100624854
ssc-miR-149		XLOC_036400		ssc-miR-370		100620097
ssc-miR-149		100515614		ssc-miR-370		100520966
ssc-miR-4334-3p		100512408		novel_44		100524836
ssc-miR-4334-3p		XLOC_036400
ssc-miR-4334-3p		XLOC_055969
ssc-miR-92a		733601
ssc-miR-92a		100524557
novel_435		100624648
novel_435		XLOC_036400
novel_435		XLOC_055969
novel_138		XLOC_036400
ssc-miR-339-5p		100512408
ssc-miR-339-5p		XLOC_036400
ssc-miR-339-5p		XLOC_055969
ssc-miR-490-3p		XLOC_036400
novel_311		100048943
novel_78		XLOC_036400
novel_78		110256043
ssc-miR-455-3p		XLOC_036400
ssc-miR-1343		XLOC_036400
ssc-miR-1343		414906
ssc-miR-1343		397566
ssc-miR-1343		414906
ssc-miR-1343		414906
ssc-miR-1343		110256043
ssc-miR-1343		414906
ssc-miR-1343		100519828
ssc-miR-1343		100533555
ssc-miR-1343		414906
ssc-miR-1343		414906
novel_326		XLOC_036400
novel_326		100048943
novel_326		110256150
novel_326		110259543
ssc-miR-500-3p		100519671
ssc-miR-500-3p		XLOC_036400
ssc-miR-500-3p		100522902
ssc-miR-10383		100627965
ssc-miR-10383		102159800
ssc-miR-10383		XLOC_036400
ssc-miR-10383		100624648
ssc-miR-574-5p		100519272
ssc-miR-574-5p		100523554
ssc-miR-574-5p		XLOC_036400
ssc-miR-574-5p		100525369
ssc-miR-574-5p		100157983
ssc-miR-574-5p		100525369
ssc-miR-574-5p		100523554
ssc-miR-7139-5p		XLOC_036400
novel_44		XLOC_036400
novel_44		100524836
ssc-miR-363		100524557
ssc-miR-504		XLOC_055969
ssc-miR-504		100624648
ssc-miR-504		102159800
ssc-miR-504		100525994
ssc-miR-504		XLOC_036400
ssc-miR-504		100525994
ssc-let-7c		XLOC_036400
ssc-miR-296-3p		100157060
ssc-miR-296-3p		XLOC_036400
ssc-miR-296-3p		100157060
ssc-miR-432-5p		XLOC_036400
ssc-miR-9858-5p		100523705
ssc-miR-9858-5p		XLOC_036400
ssc-miR-7138-3p		100525626
ssc-miR-7138-3p		397566
ssc-miR-7138-3p		100153921
ssc-miR-7138-3p		100038028
ssc-miR-7138-3p		100525626
ssc-miR-7138-3p		110259543
ssc-let-7i-5p		XLOC_036400
ssc-let-7i-5p		102157525
novel_105		XLOC_036400
ssc-miR-2320-3p		XLOC_036400
ssc-miR-7144-5p		XLOC_036400
ssc-miR-7136-5p		XLOC_036400
ssc-miR-1307		100153921
ssc-miR-1307		100514999
ssc-miR-107		XLOC_036400
ssc-miR-532-3p		100624208
ssc-miR-532-3p		100157318
ssc-miR-532-3p		100739464
ssc-miR-532-3p		100525369
ssc-miR-532-3p		414906
ssc-miR-532-3p		XLOC_036400
ssc-miR-532-3p		100525369
ssc-miR-369		XLOC_036400
ssc-miR-139-3p		XLOC_036400
ssc-miR-139-3p		XLOC_055969
novel_71		XLOC_036400
novel_71		100739464
novel_71		100157426
novel_71		100519671
novel_114		XLOC_036400
ssc-let-7d-5p		XLOC_036400
novel_256		100048943
novel_256		100157017
novel_256		XLOC_036400
novel_256		397009
ssc-miR-199b-3p		XLOC_036400
ssc-miR-7138-5p		396974
ssc-miR-7138-5p		110259543
ssc-miR-7138-5p		100627213
ssc-miR-7138-5p		XLOC_036400
ssc-miR-7138-5p		100516144
ssc-miR-127		414906
ssc-miR-127		414906
ssc-miR-127		414906
ssc-miR-127		XLOC_036400
ssc-miR-127		414906
ssc-miR-127		414906
ssc-miR-127		414906
ssc-miR-130b-5p		XLOC_036400
ssc-miR-676-5p		XLOC_055969
ssc-miR-676-5p		XLOC_036400
ssc-miR-125b		XLOC_036400
novel_136		XLOC_036400
ssc-miR-136-3p		XLOC_055969
ssc-miR-2320-5p		100157426
ssc-miR-2320-5p		100511863
ssc-miR-2320-5p		100518681
ssc-miR-2320-5p		100525994
ssc-miR-2320-5p		100525994
ssc-miR-2320-5p		100518681
ssc-miR-2320-5p		100518681
ssc-miR-2320-5p		XLOC_036400
ssc-miR-2320-5p		110256150
ssc-miR-2320-5p		100518681
ssc-miR-381-3p		XLOC_036400
ssc-miR-370		100626014
ssc-miR-370		100626014
ssc-miR-370		100519828
ssc-miR-370		100516144
ssc-miR-370		100516509
ssc-miR-370		100155829
ssc-miR-370		XLOC_055969
ssc-miR-370		110259543
ssc-miR-370		XLOC_036400
ssc-miR-370		100048943
novel_32		XLOC_036400
ssc-miR-323		XLOC_036400
ssc-miR-324		100621948
ssc-miR-324		XLOC_036400
ssc-miR-324		110259543
ssc-miR-324		XLOC_055969
ssc-miR-744		XLOC_055969
ssc-miR-744		XLOC_036400
ssc-miR-744		100153921
ssc-miR-744		100519671
ssc-miR-744		100156689
ssc-miR-744		100626014
ssc-miR-744		100626014
ssc-miR-744		100157983
novel_101		XLOC_036400
novel_248		XLOC_055969
novel_248		XLOC_036400
ssc-miR-450a		XLOC_036400
ssc-miR-214-3p		100157983
ssc-miR-214-3p		XLOC_036400

## Sheet: JFW_180d VS JFW_1 d
Table S4: miRNA-mRNA regulatory networks.
JFW_180d VS JFW_1 d mi up mRNA down			JFW_180d VS JFW_1 d mi down mRNA up
sRNA	gene_id		sRNA		gene_id
ssc-miR-425-3p	100515564		ssc-miR-125a		XLOC_036400
ssc-miR-664-3p	XLOC_080391		ssc-miR-149		100525994
ssc-miR-30e-3p	XLOC_080391		ssc-miR-149		100525994
ssc-miR-26a	XLOC_080391		ssc-miR-149		100515614
ssc-miR-455-5p	XLOC_080391		ssc-miR-149		100624648
ssc-miR-1388	XLOC_080391		ssc-miR-149		XLOC_036400
ssc-miR-26b-5p	XLOC_080391		ssc-miR-149		100515614
ssc-miR-7134-5p	100520594		ssc-miR-4334-3p		100512408
ssc-miR-30a-3p	XLOC_080391		ssc-miR-4334-3p		XLOC_036400
ssc-miR-30e-5p	XLOC_080391		ssc-miR-4334-3p		XLOC_055969
ssc-miR-7-5p	XLOC_080391		ssc-miR-92a		733601
ssc-miR-192	XLOC_080391		ssc-miR-92a		100524557
ssc-let-7f-5p	XLOC_080391		novel_435		100624648
ssc-miR-129a-5p	106508546		novel_435		XLOC_036400
ssc-miR-129a-5p	100525622		novel_435		XLOC_055969
ssc-miR-150	100627213		novel_138		XLOC_036400
ssc-miR-150	100627213		ssc-miR-339-5p		100512408
ssc-miR-150	449528		ssc-miR-339-5p		XLOC_036400
novel_472	100126859		ssc-miR-339-5p		XLOC_055969
novel_472	100156809		ssc-miR-490-3p		XLOC_036400
novel_472	100624209		novel_311		100048943
novel_472	100513970		novel_78		XLOC_036400
novel_472	100519172		novel_78		110256043
novel_472	100518817		ssc-miR-455-3p		XLOC_036400
novel_472	100519172		ssc-miR-1343		XLOC_036400
novel_472	100628118		ssc-miR-1343		414906
novel_472	100515636		ssc-miR-1343		397566
novel_472	733599		ssc-miR-1343		414906
novel_472	100152849		ssc-miR-1343		414906
novel_472	100520642		ssc-miR-1343		110256043
novel_472	100524836		ssc-miR-1343		414906
novel_472	110255257		ssc-miR-1343		100519828
novel_472	100519172		ssc-miR-1343		100533555
novel_472	100628118		ssc-miR-1343		414906
novel_472	100521108		ssc-miR-1343		414906
novel_472	XLOC_080391		novel_326		XLOC_036400
novel_472	100519172		novel_326		100048943
novel_472	100512953		novel_326		110256150
novel_472	100153229		novel_326		110259543
novel_472	100519172		ssc-miR-500-3p		100519671
novel_472	100628118		ssc-miR-500-3p		XLOC_036400
novel_472	100157816		ssc-miR-500-3p		100522902
novel_472	100524836		ssc-miR-10383		100627965
novel_472	100519172		ssc-miR-10383		102159800
novel_472	100628118		ssc-miR-10383		XLOC_036400
novel_472	110259950		ssc-miR-10383		100624648
novel_472	100514349		ssc-miR-574-5p		100519272
novel_472	100628118		ssc-miR-574-5p		100523554
ssc-miR-129a-3p	100518887		ssc-miR-574-5p		XLOC_036400
ssc-miR-133a-3p	100627213		ssc-miR-574-5p		100525369
ssc-miR-133a-3p	100627213		ssc-miR-574-5p		100157983
ssc-miR-133a-3p	XLOC_080391		ssc-miR-574-5p		100525369
ssc-miR-486	100525819		ssc-miR-574-5p		100523554
ssc-miR-486	100518724		ssc-miR-7139-5p		XLOC_036400
ssc-miR-486	100518724		novel_44		XLOC_036400
ssc-miR-361-3p	XLOC_080391		novel_44		100524836
ssc-miR-361-3p	100738209		ssc-miR-363		100524557
ssc-miR-361-3p	100525647		ssc-miR-504		XLOC_055969
ssc-miR-361-3p	100519394		ssc-miR-504		100624648
ssc-miR-361-3p	100519740		ssc-miR-504		102159800
ssc-miR-133b	100521541		ssc-miR-504		100525994
ssc-miR-4332	100156809		ssc-miR-504		XLOC_036400
ssc-miR-4332	XLOC_080391		ssc-miR-504		100525994
ssc-miR-4332	100514302		ssc-let-7c		XLOC_036400
ssc-miR-4332	100151914		ssc-miR-296-3p		100157060
ssc-miR-4332	100513565		ssc-miR-296-3p		XLOC_036400
ssc-miR-320	100739450		ssc-miR-296-3p		100157060
ssc-miR-664-5p	397436		ssc-miR-432-5p		XLOC_036400
ssc-miR-96-5p	XLOC_080391		ssc-miR-9858-5p		100523705
ssc-miR-874	100515233		ssc-miR-9858-5p		XLOC_036400
ssc-miR-874	100522128		ssc-miR-7138-3p		100525626
ssc-miR-874	100513565		ssc-miR-7138-3p		397566
ssc-miR-874	XLOC_080391		ssc-miR-7138-3p		100153921
ssc-miR-874	100519740		ssc-miR-7138-3p		100038028
ssc-miR-874	100517946		ssc-miR-7138-3p		100525626
ssc-miR-874	100525819		ssc-miR-7138-3p		110259543
ssc-miR-874	100157721		ssc-let-7i-5p		XLOC_036400
ssc-miR-874	100517282		ssc-let-7i-5p		102157525
ssc-miR-874	100623720		novel_105		XLOC_036400
ssc-miR-874	100515233		ssc-miR-2320-3p		XLOC_036400
ssc-miR-874	100512953		ssc-miR-7144-5p		XLOC_036400
ssc-miR-15a	100151914		ssc-miR-7136-5p		XLOC_036400
ssc-miR-30a-5p	XLOC_080391		ssc-miR-1307		100153921
ssc-miR-10388	100518817		ssc-miR-1307		100514999
ssc-miR-450b-3p	100511111		ssc-miR-107		XLOC_036400
novel_18	100157219		ssc-miR-532-3p		100624208
novel_18	100525622		ssc-miR-532-3p		100157318
ssc-miR-29c	XLOC_080391		ssc-miR-532-3p		100739464
novel_354	XLOC_080391		ssc-miR-532-3p		100525369
novel_85	XLOC_080391		ssc-miR-532-3p		414906
ssc-miR-6516	XLOC_080391		ssc-miR-532-3p		XLOC_036400
ssc-miR-30b-5p	XLOC_080391		ssc-miR-532-3p		100525369
ssc-miR-7142-3p	100515309		ssc-miR-369		XLOC_036400
ssc-miR-98	XLOC_080391		ssc-miR-139-3p		XLOC_036400
ssc-miR-7137-3p	100157721		ssc-miR-139-3p		XLOC_055969
ssc-miR-7137-3p	110255257		novel_71		XLOC_036400
ssc-miR-7137-3p	100517282		novel_71		100739464
ssc-miR-7137-3p	100514302		novel_71		100157426
ssc-miR-7137-3p	100521956		novel_71		100519671
ssc-miR-7137-3p	780431		novel_114		XLOC_036400
ssc-miR-7137-3p	100739015		ssc-let-7d-5p		XLOC_036400
ssc-miR-7137-3p	100625100		novel_256		100048943
ssc-miR-7137-3p	397436		novel_256		100157017
ssc-miR-7137-3p	102159930		novel_256		XLOC_036400
ssc-miR-7137-3p	396857		novel_256		397009
ssc-miR-7137-3p	397396		ssc-miR-199b-3p		XLOC_036400
ssc-miR-7137-3p	100513882		ssc-miR-7138-5p		396974
ssc-miR-7137-3p	780431		ssc-miR-7138-5p		110259543
ssc-miR-7137-3p	100142670		ssc-miR-7138-5p		100627213
ssc-miR-7137-3p	100523536		ssc-miR-7138-5p		XLOC_036400
ssc-miR-7137-3p	100627213		ssc-miR-7138-5p		100516144
ssc-miR-7137-3p	XLOC_080391		ssc-miR-127		414906
ssc-miR-7137-3p	100525243		ssc-miR-127		414906
ssc-miR-7137-3p	100736765		ssc-miR-127		414906
ssc-miR-885-3p	XLOC_080391		ssc-miR-127		XLOC_036400
ssc-miR-885-3p	100627213		ssc-miR-127		414906
ssc-miR-885-3p	100513970		ssc-miR-127		414906
ssc-miR-885-3p	100513565		ssc-miR-127		414906
ssc-miR-885-3p	100524661		ssc-miR-130b-5p		XLOC_036400
ssc-miR-885-3p	100152010		ssc-miR-676-5p		XLOC_055969
ssc-miR-885-3p	100525647		ssc-miR-676-5p		XLOC_036400
ssc-miR-885-3p	100155050		ssc-miR-125b		XLOC_036400
ssc-miR-885-3p	100515309		novel_136		XLOC_036400
ssc-miR-885-3p	100513882		ssc-miR-136-3p		XLOC_055969
ssc-miR-885-3p	100049657		ssc-miR-2320-5p		100157426
ssc-miR-885-3p	100627213		ssc-miR-2320-5p		100511863
ssc-miR-885-3p	100049657		ssc-miR-2320-5p		100518681
ssc-miR-885-3p	100511810		ssc-miR-2320-5p		100525994
ssc-miR-885-3p	100515309		ssc-miR-2320-5p		100525994
ssc-miR-9843-3p	XLOC_080391		ssc-miR-2320-5p		100518681
ssc-miR-330	100627213		ssc-miR-2320-5p		100518681
ssc-miR-330	100126859		ssc-miR-2320-5p		XLOC_036400
ssc-miR-330	780431		ssc-miR-2320-5p		110256150
ssc-miR-330	100525647		ssc-miR-2320-5p		100518681
ssc-miR-330	100155050		ssc-miR-381-3p		XLOC_036400
ssc-miR-330	100516848		ssc-miR-370		100626014
ssc-miR-330	100142670		ssc-miR-370		100626014
ssc-miR-330	780431		ssc-miR-370		100519828
ssc-miR-330	100525121		ssc-miR-370		100516144
ssc-miR-330	414906		ssc-miR-370		100516509
ssc-miR-330	414906		ssc-miR-370		100155829
ssc-miR-330	100157009		ssc-miR-370		XLOC_055969
ssc-miR-330	100517282		ssc-miR-370		110259543
ssc-miR-330	100623720		ssc-miR-370		XLOC_036400
ssc-miR-330	XLOC_080391		ssc-miR-370		100048943
ssc-miR-330	100523536		novel_32		XLOC_036400
ssc-miR-330	100514491		ssc-miR-323		XLOC_036400
ssc-miR-330	100516848		ssc-miR-324		100621948
ssc-miR-330	100519740		ssc-miR-324		XLOC_036400
ssc-miR-330	100157816		ssc-miR-324		110259543
ssc-miR-330	100144529		ssc-miR-324		XLOC_055969
ssc-miR-330	100511671		ssc-miR-744		XLOC_055969
ssc-miR-330	100739450		ssc-miR-744		XLOC_036400
ssc-miR-330	110259950		ssc-miR-744		100153921
ssc-miR-330	100515309		ssc-miR-744		100519671
ssc-miR-499-3p	XLOC_080391		ssc-miR-744		100156689
ssc-miR-145-5p	100152137		ssc-miR-744		100626014
ssc-miR-145-5p	100152137		ssc-miR-744		100626014
ssc-miR-145-5p	100627213		ssc-miR-744		100157983
ssc-miR-145-5p	100152137		novel_101		XLOC_036400
ssc-miR-29b	XLOC_080391		novel_248		XLOC_055969
ssc-miR-151-5p	XLOC_080391		novel_248		XLOC_036400
ssc-miR-328	100526228		ssc-miR-450a		XLOC_036400
ssc-miR-328	100153921		ssc-miR-214-3p		100157983
ssc-miR-328	100517798		ssc-miR-214-3p		XLOC_036400
ssc-miR-328	100519549
ssc-miR-328	100526228
ssc-miR-328	100156452
ssc-miR-328	100152849
ssc-miR-328	100512953
ssc-miR-328	100524661
ssc-miR-328	100514545
ssc-miR-328	100520636
ssc-miR-328	100515636
ssc-miR-328	100520077
ssc-miR-151-3p	100738620

## Sheet: JFW_90d VS JFW_1d 
Table S4 miRNA-mRNA regulatory networks.
JFW_90d VS JFW_1d mi up mRNA down			JFW_90d VS JFW_1d mi down mRNA up
sRNA	gene_id		sRNA	gene_id
ssc-miR-455-5p	XLOC_080391		novel_44	100524836
ssc-miR-30e-3p	XLOC_080391		novel_44	XLOC_036400
ssc-miR-26b-5p	XLOC_080391		ssc-miR-196b-5p	XLOC_080391
novel_124	XLOC_080391		ssc-miR-339-5p	XLOC_036400
ssc-miR-145-5p	100519636		ssc-miR-339-5p	100134958
ssc-miR-129a-5p	XLOC_055903		ssc-miR-335	XLOC_080391
ssc-miR-7134-5p	100520594		ssc-miR-335	XLOC_036400
ssc-miR-146b	XLOC_055903		ssc-miR-107	XLOC_036400
ssc-miR-26a	XLOC_080391		ssc-miR-107	XLOC_080391
ssc-miR-101	XLOC_055903		ssc-miR-2320-3p	100511979
ssc-miR-6516	XLOC_080391		ssc-miR-2320-3p	XLOC_036400
ssc-miR-18a	100522450		ssc-miR-23a	XLOC_080391
ssc-miR-18a	100522450		novel_64	XLOC_080391
novel_267	XLOC_055903		ssc-miR-490-3p	XLOC_036400
ssc-miR-7-5p	XLOC_055903		ssc-miR-490-3p	100156642
ssc-miR-7-5p	XLOC_080391		ssc-miR-369	XLOC_036400
ssc-miR-29c	XLOC_080391		ssc-miR-1343	414906
ssc-miR-361-3p	100151931		ssc-miR-1343	414906
ssc-miR-361-3p	XLOC_055903		ssc-miR-1343	102157525
ssc-miR-664-3p	XLOC_080391		ssc-miR-1343	414906
ssc-miR-542-3p	XLOC_055903		ssc-miR-1343	397566
ssc-miR-338	XLOC_080391		ssc-miR-1343	100512885
ssc-miR-338	100624385		ssc-miR-1343	414906
ssc-miR-215	XLOC_080391		ssc-miR-1343	414906
ssc-miR-122-5p	XLOC_055903		ssc-miR-1343	110256043
ssc-miR-29b	XLOC_080391		ssc-miR-1343	XLOC_080391
ssc-miR-30e-5p	XLOC_080391		ssc-miR-1343	414906
ssc-miR-15a	100151914		ssc-miR-1343	414906
ssc-miR-129a-3p	100154343		ssc-miR-1343	XLOC_036400
ssc-miR-129a-3p	100154343		ssc-miR-1343	414906
ssc-miR-9843-3p	XLOC_080391		ssc-miR-1343	100623182
ssc-miR-150	106504229		ssc-miR-1343	414906
ssc-miR-30b-5p	XLOC_080391		ssc-miR-1343	102157525
ssc-miR-218-5p	XLOC_080391		ssc-miR-1343	106509697
ssc-miR-133a-3p	397536		ssc-miR-9788-3p	XLOC_080391
ssc-miR-133a-3p	100620951		ssc-miR-9788-3p	XLOC_036400
ssc-miR-133a-3p	100525187		ssc-miR-9788-3p	100516174
ssc-miR-133a-3p	XLOC_080391		ssc-miR-125a	XLOC_036400
ssc-miR-133a-3p	XLOC_055903		ssc-miR-125a	XLOC_080391
ssc-miR-7142-3p	100515309		ssc-miR-127	414906
ssc-miR-7142-3p	100515309		ssc-miR-127	414906
ssc-miR-486	100514692		ssc-miR-127	414906
ssc-miR-486	100525819		ssc-miR-127	414906
ssc-miR-486	100518724		ssc-miR-127	XLOC_036400
ssc-miR-486	100517203		ssc-miR-127	414906
ssc-miR-486	100518724		ssc-miR-127	414906
ssc-miR-192	XLOC_080391		ssc-miR-127	100620226
ssc-miR-330	100513326		ssc-miR-127	100151766
ssc-miR-330	100126859		ssc-miR-127	100520934
ssc-miR-330	XLOC_055903		ssc-miR-127	414906
ssc-miR-330	100126859		ssc-miR-127	414906
ssc-miR-330	100152703		ssc-miR-127	414906
ssc-miR-330	100154830		ssc-miR-127	100620226
ssc-miR-330	100620226		ssc-miR-323	XLOC_080391
ssc-miR-330	100513029		ssc-miR-323	XLOC_036400
ssc-miR-330	110259950		ssc-miR-2411	XLOC_036400
ssc-miR-330	100514491		ssc-miR-30c-3p	XLOC_080391
ssc-miR-330	102157981		ssc-miR-30c-3p	XLOC_036400
ssc-miR-330	100516848		ssc-miR-1307	100153921
ssc-miR-330	100513029		novel_326	XLOC_036400
ssc-miR-330	100515309		novel_326	100513862
ssc-miR-330	100126859		novel_326	110256150
ssc-miR-330	102157981		novel_326	110259543
ssc-miR-330	100620226		ssc-miR-10383	100627965
ssc-miR-330	414906		ssc-miR-10383	102159800
ssc-miR-22-3p	100514692		ssc-miR-10383	XLOC_036400
ssc-miR-151-5p	XLOC_080391		ssc-let-7d-5p	XLOC_080391
ssc-miR-151-5p	XLOC_055903		ssc-let-7d-5p	XLOC_036400
ssc-miR-151-5p	100737238		ssc-miR-1842	XLOC_080391
ssc-miR-885-3p	100515309		ssc-miR-574-5p	XLOC_036400
ssc-miR-885-3p	100415809		ssc-miR-574-5p	100152648
ssc-miR-885-3p	100515309		ssc-miR-424-3p	XLOC_080391
ssc-miR-885-3p	XLOC_080391		ssc-miR-504	102159800
ssc-miR-885-3p	100620226		ssc-miR-504	XLOC_036400
ssc-miR-885-3p	100620226		ssc-miR-504	XLOC_080391
ssc-miR-885-3p	100316852		ssc-miR-504	100525994
ssc-miR-885-3p	100152010		ssc-miR-411	XLOC_080391
ssc-miR-1388	XLOC_080391		ssc-miR-4334-3p	XLOC_036400
ssc-miR-450b-3p	XLOC_055903		ssc-miR-4334-3p	100134958
ssc-miR-450b-3p	100511111		ssc-miR-7136-5p	XLOC_036400
ssc-miR-30a-5p	XLOC_080391		ssc-miR-7136-5p	XLOC_080391
novel_85	100151931		ssc-miR-148b-3p	XLOC_036400
ssc-miR-7137-3p	XLOC_055903		ssc-miR-9858-5p	XLOC_036400
ssc-miR-7137-3p	100513029		ssc-miR-9858-5p	100520687
ssc-miR-7137-3p	XLOC_080391		ssc-miR-9858-5p	100158127
ssc-miR-7137-3p	100154227		ssc-miR-9858-5p	XLOC_080391
ssc-miR-7137-3p	100157721		ssc-miR-532-3p	414906
ssc-miR-7137-3p	100525243		ssc-miR-532-3p	100157318
ssc-miR-7137-3p	100514302		ssc-miR-532-3p	100624208
ssc-miR-7137-3p	100513029		ssc-miR-532-3p	XLOC_080391
ssc-miR-7137-3p	100739585		ssc-miR-532-3p	XLOC_036400
ssc-miR-652	100516848		ssc-miR-92a	733601
ssc-miR-652	100513679		ssc-miR-432-5p	XLOC_036400
ssc-miR-652	100154048		ssc-miR-23b	XLOC_080391
			ssc-miR-1271-5p	XLOC_080391
			ssc-miR-149	XLOC_080391
			ssc-miR-149	100525994
			ssc-miR-149	XLOC_036400
			ssc-miR-455-3p	XLOC_080391
			ssc-miR-455-3p	XLOC_036400
			novel_101	XLOC_036400
			ssc-miR-214-3p	XLOC_036400
			ssc-miR-214-3p	100520314
			ssc-miR-214-3p	100520314
			ssc-miR-214-3p	100512885
			ssc-miR-214-3p	XLOC_080391
			ssc-miR-214-3p	100520314
			ssc-miR-500-3p	100519671
			ssc-miR-500-3p	XLOC_080391
			ssc-miR-500-3p	100519671
			ssc-miR-500-3p	XLOC_036400
			ssc-miR-676-5p	XLOC_036400
			ssc-miR-676-5p	100134958
			novel_32	XLOC_036400
			novel_256	XLOC_036400
			novel_256	100151766
			ssc-miR-9860-5p	XLOC_080391
			ssc-miR-9860-5p	106509697
			ssc-miR-744	100519671
			ssc-miR-744	100153921
			ssc-miR-744	100519671
			ssc-miR-744	397434
			ssc-miR-744	100154890
			ssc-miR-744	100134958
			ssc-miR-744	XLOC_036400
			ssc-miR-2320-5p	100525994
			ssc-miR-2320-5p	110256150
			ssc-miR-2320-5p	100511352
			ssc-miR-2320-5p	XLOC_036400
			ssc-miR-2320-5p	100518681
			ssc-miR-2320-5p	100520511
			ssc-miR-2320-5p	XLOC_080391
			novel_71	100519671
			novel_71	XLOC_036400
			novel_71	XLOC_080391
			novel_71	100519671
			ssc-miR-9810-3p	102159930
			ssc-miR-9810-3p	XLOC_036400
			novel_105	XLOC_080391
			novel_105	XLOC_036400
			ssc-miR-370	100623182
			ssc-miR-370	110259543
			ssc-miR-370	100520606
			ssc-miR-370	397434
			ssc-miR-370	XLOC_080391
			ssc-miR-370	XLOC_036400
			ssc-miR-370	100516144
			ssc-miR-370	100625146
			ssc-miR-370	100520511
			ssc-miR-381-3p	XLOC_080391
			ssc-miR-381-3p	XLOC_036400
			ssc-miR-324	XLOC_036400
			ssc-miR-324	102159930
			ssc-miR-324	XLOC_080391
			ssc-miR-324	110259543
			ssc-let-7c	XLOC_036400
			ssc-let-7c	XLOC_080391
			ssc-miR-532-5p	XLOC_080391
			ssc-miR-125b	XLOC_080391
			ssc-miR-125b	XLOC_036400
			ssc-miR-296-3p	XLOC_036400
			ssc-miR-296-3p	100512885
			ssc-miR-296-3p	XLOC_080391
			ssc-miR-296-3p	100520934
			novel_78	XLOC_080391
			novel_78	XLOC_036400
			novel_78	110256043
			ssc-miR-4331-3p	100514228
			ssc-miR-4331-3p	414906
			ssc-miR-4331-3p	100622841
			ssc-miR-4331-3p	100525994
			ssc-miR-4331-3p	414906
			ssc-miR-4331-3p	100625146
			ssc-miR-4331-3p	414906
			ssc-miR-4331-3p	414906
			ssc-miR-4331-3p	100510914
			ssc-miR-4331-3p	100514228
			ssc-miR-4331-3p	100514228
			ssc-miR-4331-3p	414906
			ssc-miR-4331-3p	100514228
			ssc-miR-4331-3p	414906
			ssc-miR-4331-3p	414906
			ssc-miR-4331-3p	100152648
			ssc-miR-4331-3p	XLOC_036400
			ssc-miR-4331-3p	414906
